# Supplementary material for: Evolution of kinase polypharmacology across HSP90 drug discovery
Source: Cell Chem Biol. 2021 Oct 21;28(10):1433–1445.e3. doi: 10.1016/j.chembiol.2021.05.004 (PMC8550792; doi:10.1016/j.chembiol.2021.05.004)
Supplement: Table S1. Known target profile of selected HSP90 inhibitors, related to Figure 1 [file mmc2.xlsx]

## Sheet: Known target profile HSP90i
Table S1. Known target profile of selected HSP90 inhibitors, related to Figure 1
			SMALL MOLECULES
			GELDANAMYCIN	RADICICOL	CCT018159	VER-49009	VER-50589	LUMINESPIB	DEBIO-0932	ONALESPIB	SNX-2112	GANETESPIB
HUMAN TARGETS (Gene names)	HSP90 protein family	HSP90AA1	6.52	7.7	6.69	6.48	7.55	8.01	7.48		8.18	8.3
		HSP90AB1	6.99	7.6	6.55	7.6	7.55	8.09	7.42	6.99	8.34	8.3
		HSP90B1	8					7.92	6.72		6.28	8
		TRAP1	6.18					7.67	5.8		6.12	7.29
	Kinase protein family	LTK			5.6
		MET			5.6
		PIM1			5.8	5.6
		CDK2				5.2
		PRKD2				5.8
		PRKD3				5.8
		CSF1R				5.9
		RPS6KA3				5.5
		ROCK1				5.4
		ROCK2				5.6
	Other proteins	CBR1		5.88
Human pActivity values are obtained as an average of values reported in ChEMBL23 (accessed: 23/08/2018). Only targets with interactions considered active (pActivity >5) are included
Cells are coloured according to pActivity (dark green are the most potent interactions, white the weakest interactions. Unknown interactions (not reported in ChEMBL23) are coloured grey)
The interaction of radicicol with the following targets available in ChEMBL was removed from the table as they represent curation errors (radicicol reduces the expression of many proteins via HSP90 inhibition):
1. SRC [Ikuina Y, et al. J Med Chem. 2003 46, 2534-41]
2. PTGS2 [Chanmugam P, et al. J Biol Chem. 1995, 270, 5418-26]
The interaction of tanespimycin with the following targets available in ChEMBL was removed from the table as they represent curation errors tanespimycin reduces the expression of many proteins via HSP90 inhibition):
1. ERBB2 [Taldone T, et al. Bioorg Med Chem. 2009]
