# Supplementary material for: Evolution of kinase polypharmacology across HSP90 drug discovery
Source: Cell Chem Biol. 2021 Oct 21;28(10):1433–1445.e3. doi: 10.1016/j.chembiol.2021.05.004 (PMC8550792; doi:10.1016/j.chembiol.2021.05.004)
Supplement: Table S2. Off-target predictions by the three computational methods used, related to Table 1 and Figure 2 [file mmc3.xlsx]

## Sheet: Off-target predictions
Table S2. Off-target predictions by the three computational methods used, related to Table 1 and Figure 2
1. CLARITY
MOLID	Known_Pred	pACT(exp)	pACT(prd)	Methods	CoS	FAMILY	UNIPROT	TARGET NAME	Nearest neighbour InChI Key	canSAR compound ID	Number of kinases Tested in canSAR (IC50, Ki, Kd, %inhibition, %activity, %residual activity)	Percentage of the kinome covered	comments	experimental validation
BIIB021	K	8.1	7.2	10110	0.649	FD,PA	P07900	Heat shock protein HSP 90-alpha
BIIB021	K	7.8	7.3	11110	0.752	FD,PA	P08238	Heat shock protein HSP 90-beta
BIIB021	K	7.1	A	10	0.195	FD	Q12931	Heat shock protein 75 kDa, mitochondrial
BIIB021	K	6.8	A	10	0.195	FD	P14625	Endoplasmin
BIIB021	P	---	5.8	11000	0.54	GR	P41594	Metabotropic glutamate receptor 5
Debio-0932	K	7.5	6	11000	0.401	FD,PA	P07900	Heat shock protein HSP 90-alpha
Debio-0932	K	7.4	5.7	10010	0.442	FD,PA	P08238	Heat shock protein HSP 90-beta
Debio-0932	K	6.7	7.5	10000	0.306	FD	P14625	Endoplasmin
Debio-0932	K	5.8	---	-----	---	FD	Q12931	Heat shock protein 75 kDa, mitochondrial
Debio-0932	P	---	5.5	11000	0.401	KC,EC	Q16539	Mitogen-activated protein kinase 14					kinase	N/A
Debio-0932	P	---	7.7	1000	0.39	GR	P41595	5-hydroxytryptamine receptor 2B
Debio-0932	P	---	7.4	1000	0.381	GR	P35368	Alpha-1B adrenergic receptor
Debio-0932	P	---	6.9	1000	0.381	GR	P30939	5-hydroxytryptamine receptor 1F
Debio-0932	P	---	6.9	1000	0.381	GR	P33765	Adenosine receptor A3
Debio-0932	P	---	6.8	1000	0.381	GR	P28223	5-hydroxytryptamine receptor 2A
Debio-0932	P	---	6.5	1000	0.381	GR	P50406	5-hydroxytryptamine receptor 6
Debio-0932	P	---	6.4	1000	0.323	GR	P47898	5-hydroxytryptamine receptor 5A
Debio-0932	P	---	6.1	1000	0.323	GR	P28335	5-hydroxytryptamine receptor 2C
Debio-0932	P	---	6	1000	0.323	GR	P35348	Alpha-1A adrenergic receptor
Debio-0932	P	---	6	1000	0.323	GR	P28221	5-hydroxytryptamine receptor 1D
Debio-0932	P	---	5.9	1000	0.323	GR	P35462	D(3) dopamine receptor
Debio-0932	P	---	5.8	1000	0.323	GR	P28222	5-hydroxytryptamine receptor 1B
Debio-0932	P	---	5.6	1000	0.323	GR	P08908	5-hydroxytryptamine receptor 1A
Ganetespib	K	8.3	8.5	11110	0.777	FD,PA	P08238	Heat shock protein HSP 90-beta
Ganetespib	K	8.3	6.8	11110	0.752	FD,PA	P07900	Heat shock protein HSP 90-alpha
Ganetespib	K	8	---	-----	---	FD	P14625	Endoplasmin
Ganetespib	K	7.3	---	-----	---	FD	Q12931	Heat shock protein 75 kDa, mitochondrial
Ganetespib	P	---	6.7	11001	0.715	KC,EC	Q16584	Mitogen-activated protein kinase kinase kinase 11	MLKHXLFEYOOYEY-NVNXTCNLSA-N	1588377	515	0.994208	kinase	false positive	1
Ganetespib	P	---	6.5	11001	0.715	KC,EC	Q15118	[Pyruvate dehydrogenase (acetyl-transferring)] kinase isozyme 1, mitochondrial	XGIIRMLBZISRPR-UHFFFAOYSA-N	1564935	464	0.895753	kinase	false positive	2
Ganetespib	P	---	6.8	10001	0.595	KC,EC	Q8WTQ7	G protein-coupled receptor kinase 7	MLKHXLFEYOOYEY-NVNXTCNLSA-N	1588377	515	0.994208	kinase	false positive	3
Ganetespib	P	---	6.6	10001	0.595	KC,EC	Q96RR4	Calcium/calmodulin-dependent protein kinase kinase 2	N/A				kinase	false positive	4
Ganetespib	P	---	6.4	11001	0.567	KC,EC	P50750	Cyclin-dependent kinase 9	MLKHXLFEYOOYEY-NVNXTCNLSA-N	1588377	515	0.994208	kinase	false positive	5
Ganetespib	P	---	6.4	11001	0.567	KC,EC	P49840	Glycogen synthase kinase-3 alpha	DMFMPEWLXMKYKK-TXNUIROASA-N	1700164	9	0.0173745	kinase	false positive	6
Ganetespib	P	---	6.4	11001	0.567	KC,EC	Q5S007	Leucine-rich repeat serine/threonine-protein kinase 2	ONVZFCHLOZUXRP-UHFFFAOYSA-N	1590757	469	0.905405	kinase	false positive	7
Ganetespib	P	---	6.2	11001	0.567	KC,EC	P45983	Mitogen-activated protein kinase 8	NMJXLTYBAJJXCO-UHFFFAOYSA-N	1547878	2	0.003861	kinase	false positive	8
Ganetespib	P	---	6.1	11001	0.567	KC	Q13043	Serine/threonine-protein kinase 4	LLELAEGDEATZFN-UHFFFAOYSA-N	1511161	464	0.895753	kinase	false positive	9
Ganetespib	P	---	6.1	11001	0.567	KC,EC	P80192	Mitogen-activated protein kinase kinase kinase 9	MLKHXLFEYOOYEY-NVNXTCNLSA-N	1588377	515	0.994208	kinase	false positive	10
Ganetespib	P	---	6.1	11001	0.567	KC,EC	P07948	Tyrosine-protein kinase Lyn	ZDEJZKULWCZIHL-UHFFFAOYSA-N	1700743	514	0.992278	kinase	false positive	11
Ganetespib	P	---	5.8	11001	0.567	KC,EC,CH	Q8TDC3	Serine/threonine-protein kinase BRSK1	ONVZFCHLOZUXRP-UHFFFAOYSA-N	1590757	469	0.905405	kinase	false positive	12
Ganetespib	P	---	5.8	11001	0.567	KC	Q13188	Serine/threonine-protein kinase 3	ONVZFCHLOZUXRP-UHFFFAOYSA-N	1590757	469	0.905405	kinase	false positive	13
Ganetespib	P	---	5.8	11001	0.567	KC,EC	P16591	Tyrosine-protein kinase Fer	N/A				kinase	false positive	14
Ganetespib	P	---	5.8	11001	0.567	KC,EC,CR,EL	P07949	Proto-oncogene tyrosine-protein kinase receptor Ret	MLKHXLFEYOOYEY-NVNXTCNLSA-N	1588377	515	0.994208	kinase	false positive	15
Ganetespib	P	---	5.7	11001	0.567	KC,EC,CR,EL	P04629	High affinity nerve growth factor receptor	ZDEJZKULWCZIHL-UHFFFAOYSA-N	1700743	514	0.992278	kinase	true positive	16
Ganetespib	P	---	5.6	11001	0.567	KC,EC	Q15349	Ribosomal protein S6 kinase alpha-2	LLELAEGDEATZFN-UHFFFAOYSA-N	1511161	464	0.895753	kinase	false positive	17
Ganetespib	P	---	5.5	11001	0.567	KC,EC	O60285	NUAK family SNF1-like kinase 1	CZGMEOAMQWAJOY-UHFFFAOYSA-N	1895169	100	0.19305	kinase	false positive	18
Ganetespib	P	---	5.5	11001	0.567	KC,EC	O95819	Mitogen-activated protein kinase kinase kinase kinase 4	ONVZFCHLOZUXRP-UHFFFAOYSA-N	1590757	469	0.905405	kinase	false positive	19
Ganetespib	P	---	5.2	11100	0.531	NR,TR	P03372	Estrogen receptor
Ganetespib	P	---	5.7	11100	0.485	EC	P35354	Prostaglandin G/H synthase 2
Ganetespib	P	---	6.4	10001	0.477	KC,EC	P32298	G protein-coupled receptor kinase 4	MLKHXLFEYOOYEY-NVNXTCNLSA-N	1588377	515	0.994208	kinase	false positive	20
Ganetespib	P	---	6.4	10001	0.477	KC,EC,CH	P33981	Dual specificity protein kinase TTK	WUFAULWDJBLNDT-UHFFFAOYSA-N	1800827	1	0.0019305	kinase	N/A	21
Ganetespib	P	---	6.4	10001	0.477	KC,EC,CR,EL	Q15375	Ephrin type-A receptor 7	MLKHXLFEYOOYEY-NVNXTCNLSA-N	1588377	515	0.994208	kinase	false positive	22
Ganetespib	P	---	6.1	10001	0.477	KC,EC,SS	P78362	SRSF protein kinase 2	MLKHXLFEYOOYEY-NVNXTCNLSA-N	1588377	515	0.994208	kinase	false positive	23
Ganetespib	P	---	6.1	10001	0.477	KC,EC	Q99683	Mitogen-activated protein kinase kinase kinase 5	N/A				kinase	false positive	24
Ganetespib	P	---	5.8	10001	0.477	KC,EC	Q9UIK4	Death-associated protein kinase 2	MLKHXLFEYOOYEY-NVNXTCNLSA-N	1588377	515	0.994208	kinase	false positive	25
Ganetespib	P	---	5.8	10001	0.477	KC,EC	Q9H2G2	STE20-like serine/threonine-protein kinase	MLKHXLFEYOOYEY-NVNXTCNLSA-N	1588377	515	0.994208	kinase	false positive	26
Ganetespib	P	---	5.5	10001	0.477	KC,EC	O43353	Receptor-interacting serine/threonine-protein kinase 2	N/A				kinase	false positive	27
Ganetespib	P	---	5.5	10001	0.477	KC,EC	Q8IYT8	Serine/threonine-protein kinase ULK2	MLKHXLFEYOOYEY-NVNXTCNLSA-N	1588377	515	0.994208	kinase	false positive	28
Ganetespib	P	---	6.5	110	0.474	EC	P80885	Pyruvate kinase	SYKROELTMNORDZ-UHFFFAOYSA-N	1646165	1	0.0019305	kinase	N/A	29	Non-human
Ganetespib	P	---	5.2	11110	0.463	FD,PA	P02829	ATP-dependent molecular chaperone HSP82
Ganetespib	P	---	5.6	1001	0.458	KC,EC	Q13470	Non-receptor tyrosine-protein kinase TNK1	N/A				kinase	false positive	30
Ganetespib	P	---	5.4	11001	0.443	KC,EC	P31751	RAC-beta serine/threonine-protein kinase	MLKHXLFEYOOYEY-NVNXTCNLSA-N	1588377	515	0.994208	kinase	false positive	31
Ganetespib	P	---	5.4	11001	0.443	KC,EC	P08631	Tyrosine-protein kinase HCK	ZDEJZKULWCZIHL-UHFFFAOYSA-N	1700743	514	0.992278	kinase	true positive	32
Ganetespib	P	---	5.4	11001	0.443	KC,EC	P12931	Proto-oncogene tyrosine-protein kinase Src	ZDEJZKULWCZIHL-UHFFFAOYSA-N	1700743	514	0.992278	kinase	true positive	33
Ganetespib	P	---	5.4	11001	0.443	KC,EC,CR,EL	Q16288	NT-3 growth factor receptor	ONVZFCHLOZUXRP-UHFFFAOYSA-N	1590757	469	0.905405	kinase	true positive	34
Ganetespib	P	---	5.4	11001	0.443	KC,EC,CR,AN,EL	P35968	Vascular endothelial growth factor receptor 2	ONVZFCHLOZUXRP-UHFFFAOYSA-N	1590757	469	0.905405	kinase	false positive	35
Ganetespib	P	---	5.3	11001	0.443	KC,EC,CH	O14965	Aurora kinase A	ZDEJZKULWCZIHL-UHFFFAOYSA-N	1700743	514	0.992278	kinase	false positive	36
Ganetespib	P	---	5.3	11001	0.443	KC,EC	P06241	Tyrosine-protein kinase Fyn	N/A				kinase	true positive	37
Ganetespib	P	---	5.3	11001	0.443	KC,EC,CR,AN,EL	P10721	Mast/stem cell growth factor receptor Kit	N/A				kinase	false positive	38
Ganetespib	P	---	5.2	11001	0.443	KC,EC	Q15746	Myosin light chain kinase, smooth muscle	MLKHXLFEYOOYEY-NVNXTCNLSA-N	1588377	515	0.994208	kinase	false positive	39
Ganetespib	P	---	5.2	11001	0.443	KC,EC	Q16816	Phosphorylase b kinase gamma catalytic chain, skeletal muscle/heart isoform	ZDEJZKULWCZIHL-UHFFFAOYSA-N	1700743	514	0.992278	kinase	false positive	40
Ganetespib	P	---	5.2	11001	0.443	KC,EC	Q86V86	Serine/threonine-protein kinase pim-3	LLELAEGDEATZFN-UHFFFAOYSA-N	1511161	464	0.895753	kinase	true positive	41
Ganetespib	P	---	5.2	11001	0.443	KC,EC,CH	P49841	Glycogen synthase kinase-3 beta	MLKHXLFEYOOYEY-NVNXTCNLSA-N	1588377	515	0.994208	kinase	false positive	42
Ganetespib	P	---	5.2	11001	0.443	KC,EC,SS	P49760	Dual specificity protein kinase CLK2	ZDEJZKULWCZIHL-UHFFFAOYSA-N	1700743	514	0.992278	kinase	false positive	43
Ganetespib	P	---	5.2	11001	0.443	KC,EC,CH	Q9UQB9	Aurora kinase C	ZDEJZKULWCZIHL-UHFFFAOYSA-N	1700743	514	0.992278	kinase	false positive	44
Ganetespib	P	---	5.1	11001	0.443	KC,EC	Q00526	Cyclin-dependent kinase 3	N/A				kinase	false positive	45
Ganetespib	P	---	5.1	11001	0.443	KC,EC	O94804	Serine/threonine-protein kinase 10	N/A				kinase	false positive	46
Ganetespib	P	---	5	11001	0.443	KC,EC,CH	Q9H0K1	Serine/threonine-protein kinase SIK2	LLELAEGDEATZFN-UHFFFAOYSA-N	1511161	464	0.895753	kinase	true positive	47
Ganetespib	P	---	5	11001	0.443	KC,EC,CH	P06239	Tyrosine-protein kinase Lck	N/A				kinase	true positive	48
Ganetespib	P	---	5	11001	0.443	KC,EC,CR,AN,EL	P22607	Fibroblast growth factor receptor 3	ONVZFCHLOZUXRP-UHFFFAOYSA-N	1590757	469	0.905405	kinase	false positive	49
Ganetespib	P	---	6.5	1	0.397	KC,EC	Q15119	[Pyruvate dehydrogenase (acetyl-transferring)] kinase isozyme 2, mitochondrial	N/A				kinase	true positive	50
Ganetespib	P	---	6.5	1	0.397	KC,EC	Q15120	[Pyruvate dehydrogenase (acetyl-transferring)] kinase isozyme 3, mitochondrial	N/A				kinase	false positive	51
Ganetespib	P	---	6.5	1	0.397	KC,EC	Q16654	[Pyruvate dehydrogenase (acetyl-transferring)] kinase isozyme 4, mitochondrial	N/A				kinase	true positive	52
Ganetespib	P	---	6.4	110	0.383	FD,PA	P51818	Heat shock protein 90-3
Ganetespib	P	---	6.1	110	0.383	EC	P08659	Luciferin 4-monooxygenase
Ganetespib	P	---	5.8	110	0.383	UC	A2TJX0	Krueppel-like factor 5
Ganetespib	P	---	5.6	110	0.383	EC	P48736	Phosphatidylinositol 4,5-bisphosphate 3-kinase catalytic subunit gamma isoform	HQGGZGLRQCESPG-CAOOACKPSA-N	1283321	1	0.0019305	kinase	N/A	53
Ganetespib	P	---	5.5	110	0.383	EC,LD	P0A6Q6	3-hydroxyacyl-[acyl-carrier-protein] dehydratase FabZ
Ganetespib	P	---	5.5	110	0.383	UC	Q8IL32	HSP90
Ganetespib	P	---	5.3	11100	0.381	EC	P09917	Arachidonate 5-lipoxygenase
Ganetespib	P	---	6.2	1100	0.335	DR	Q39199	DNA repair protein recA homolog 1, chloroplastic
Ganetespib	P	---	5.8	1	0.323	KC,EC	P49336	Cyclin-dependent kinase 8	N/A				kinase	N/A	54
Ganetespib	P	---	5.8	1	0.323	KC,EC,CR,AN,EL	P36888	Receptor-type tyrosine-protein kinase FLT3	N/A				kinase	false positive	55
Ganetespib	P	---	5.6	1	0.323	KC,EC,DL	O00311	Cell division cycle 7-related protein kinase	N/A				kinase	false positive	56
Ganetespib	P	---	5.5	1	0.323	KC,EC,CH	O00444	Serine/threonine-protein kinase PLK4	N/A				kinase	false positive	57
Ganetespib	P	---	A	10	0.309	NR,TR	P62508	Estrogen-related receptor gamma
Ganetespib	P	---	5.4	110	0.304	EC,CH	Q96EB6	NAD-dependent protein deacetylase sirtuin-1
Ganetespib	P	---	5.4	110	0.304	UC	A3EZJ3	NS3
Ganetespib	P	---	5.3	110	0.304	UC	P03230	Latent membrane protein 1
Ganetespib	P	---	5.2	110	0.304	EC	P10520	Streptokinase A	KXRIZCRCKHFIOZ-YBFXNURJSA-N	2567940	0	0	kinase	N/A	58	non-human
Luminespib	K	8.1	7.7	11100	0.625	FD,PA	P07900	Heat shock protein HSP 90-alpha
Luminespib	K	8	7.6	11110	0.777	FD,PA	P08238	Heat shock protein HSP 90-beta
Luminespib	K	7.9	---	-----	---	FD	P14625	Endoplasmin
Luminespib	K	7.6	---	-----	---	FD	Q12931	Heat shock protein 75 kDa, mitochondrial
Luminespib	P	---	6.5	1000	0.392	NR,TR	P03372	Estrogen receptor
Luminespib	P	---	5.9	1000	0.333	NR,TR	Q92731	Estrogen receptor beta
Luminespib	P	---	5.2	11000	0.317	KC,EC	P11309	Serine/threonine-protein kinase pim-1	GRODATLUPILNTH-UHFFFAOYSA-N	772406	459	0.8861	kinase	false positive	59
Luminespib	P	---	5	11000	0.317	KC,EC	Q86V86	Serine/threonine-protein kinase pim-3	N/A				kinase	false positive	60
Onalespib	P	---	9.2	10100	0.458	FD,PA	P07900	Heat shock protein HSP 90-alpha
SNX2112	K	8.34	---	111011	0.565	OF	P08238	Heat shock protein HSP 90-beta
SNX2112	K	8.18	---	111011	0.565	OF	P07900	Heat shock protein HSP 90-alpha
SNX2112	K	6.28	---	110010	0.53	OF	P14625	Endoplasmin
SNX2112	K	6.12	---	------	1	OF	Q12931	Heat shock protein 75 kDa, mitochondrial
SNX2112	P	---	A	10	0.38	NR	O75469	Nuclear receptor subfamily 1 group I member 2
SNX2112	P	---	A	1100	0.245	OF	_F0091	HSP90
2. ChEMBL
ChEMBL_ID	Identifier	Interaction	pACT(K)	Score	Target ChEMBL ID	Target name	Organism	Date ChEMBL was accessed
CHEMBL252164	LUMINESPIB	K	< 1 uM	1	CHEMBL3880	Heat shock protein HSP 90-alpha	Homo sapiens	2018-11-14
CHEMBL252164	LUMINESPIB	K	< 1 uM	1	CHEMBL4303	Heat shock protein HSP 90-beta	Homo sapiens	2018-11-14
CHEMBL252164	LUMINESPIB	K	< 10 uM	1	CHEMBL4303	Heat shock protein HSP 90-beta	Homo sapiens	2018-11-14
CHEMBL252164	LUMINESPIB	K	< 10 uM	1	CHEMBL3880	Heat shock protein HSP 90-alpha	Homo sapiens	2018-11-14
CHEMBL252164	LUMINESPIB	P	< 10 uM	0.575	CHEMBL4159	Endoplasmic reticulum-associated amyloid beta-peptide-binding protein	Homo sapiens	2018-11-14
CHEMBL2103879	GANETESPIB	K	< 1 uM	1	CHEMBL4303	Heat shock protein HSP 90-beta	Homo sapiens	2018-11-14
CHEMBL2103879	GANETESPIB	K	< 1 uM	1	CHEMBL3880	Heat shock protein HSP 90-alpha	Homo sapiens	2018-11-14
CHEMBL2103879	GANETESPIB	P	< 1 uM	0.736	CHEMBL1947	Thyroid hormone receptor beta-1	Homo sapiens	2018-11-14
CHEMBL2103879	GANETESPIB	K	< 10 uM	1	CHEMBL4303	Heat shock protein HSP 90-beta	Homo sapiens	2018-11-14
CHEMBL2103879	GANETESPIB	K	< 10 uM	1	CHEMBL3880	Heat shock protein HSP 90-alpha	Homo sapiens	2018-11-14
CHEMBL1214827	ONALESPIB	K	< 1 uM	1	CHEMBL3880	Heat shock protein HSP 90-alpha	Homo sapiens	2018-11-14
CHEMBL1214827	ONALESPIB	P	< 1 uM	0.998	CHEMBL4303	Heat shock protein HSP 90-beta	Homo sapiens	2018-11-14
CHEMBL1214827	ONALESPIB	P	<10 uM	0.999	CHEMBL4303	Heat shock protein HSP 90-beta	Homo sapiens	2018-11-14
CHEMBL1214827	ONALESPIB	K	<10 uM	0.998	CHEMBL3880	Heat shock protein HSP 90-alpha	Homo sapiens	2018-11-14
CHEMBL1214827	ONALESPIB	K	<10 uM	0.259	CHEMBL339	Dopamine D2 receptor	Rattus norvegicus	2018-11-14
* Predictions for BIIB021 (CHEMBL375462), Debio-0932 (CHEMBL2419346) and SNX-2112 (CHEMBL560895) were unfortunately not available at the ChEMBL website.
2. SEA
SMILES	Compound Name	Interaction	Target Key	Target Name	Description	P-Value	MaxTC	Date SEA was accessed	False positives - comments	experimental validation
CCNC(=O)c1noc(c2cc(C(C)C)c(O)cc2O)c1c3ccc(CN4CCOCC4)cc3	Luminespib	K	HS90B_HUMAN+5	HSP90AB1	Heat shock protein HSP 90-beta	6.379e-114	1	2018-11-14
CCNC(=O)c1noc(c2cc(C(C)C)c(O)cc2O)c1c3ccc(CN4CCOCC4)cc3	Luminespib	K	HS90A_HUMAN+5	HSP90AA1	Heat shock protein HSP 90-alpha	1.365e-39	1	2018-11-14
CCNC(=O)c1noc(c2cc(C(C)C)c(O)cc2O)c1c3ccc(CN4CCOCC4)cc3	Luminespib	K	ENPL_CANLF+5	HSP90B1	Endoplasmin	5.551e-16	1	2018-11-14
CCNC(=O)c1noc(c2cc(C(C)C)c(O)cc2O)c1c3ccc(CN4CCOCC4)cc3	Luminespib	K	TRAP1_HUMAN+5	TRAP1	Heat shock protein 75 kDa, mitochondrial	3.043e-11	1	2018-11-14
CCNC(=O)c1noc(c2cc(C(C)C)c(O)cc2O)c1c3ccc(CN4CCOCC4)cc3	Luminespib	K	ENPL_HUMAN+5	HSP90B1	Endoplasmin	9.17e-07	1	2018-11-14
CCNC(=O)c1noc(c2cc(C(C)C)c(O)cc2O)c1c3ccc(CN4CCOCC4)cc3	Luminespib	P	PDK1_HUMAN+5	PDK1	[Pyruvate dehydrogenase (acetyl-transferring)] kinase isozyme 1, mitochondrial	3.071e-74	0.53	2018-11-14	kinase	false positive
CCNC(=O)c1noc(c2cc(C(C)C)c(O)cc2O)c1c3ccc(CN4CCOCC4)cc3	Luminespib	P	EZH2_HUMAN+5	EZH2	Histone-lysine N-methyltransferase EZH2	7.032e-47	0.37	2018-11-14
CCNC(=O)c1noc(c2cc(C(C)C)c(O)cc2O)c1c3ccc(CN4CCOCC4)cc3	Luminespib	P	PDK3_HUMAN+5	PDK3	[Pyruvate dehydrogenase (acetyl-transferring)] kinase isozyme 3, mitochondrial	1.069e-29	0.29	2018-11-14	kinase	false positive
CCNC(=O)c1noc(c2cc(C(C)C)c(O)cc2O)c1c3ccc(CN4CCOCC4)cc3	Luminespib	P	PDK4_HUMAN+5	PDK4	[Pyruvate dehydrogenase (acetyl-transferring)] kinase isozyme 4, mitochondrial	1.069e-29	0.29	2018-11-14	kinase	false positive
CCNC(=O)c1noc(c2cc(C(C)C)c(O)cc2O)c1c3ccc(CN4CCOCC4)cc3	Luminespib	P	DPOL_HHV11+5		DNA polymerase catalytic subunit	1.961e-21	0.35	2018-11-14
CCNC(=O)c1noc(c2cc(C(C)C)c(O)cc2O)c1c3ccc(CN4CCOCC4)cc3	Luminespib	P	DPOL_VZVD+5		DNA polymerase catalytic subunit	1.755e-19	0.35	2018-11-14
CCNC(=O)c1noc(c2cc(C(C)C)c(O)cc2O)c1c3ccc(CN4CCOCC4)cc3	Luminespib	P	HSP12_CAEEL+5	hsp-16.2	Heat shock protein Hsp-16.2	1.802e-19	0.36	2018-11-14
COc1c(C)cnc(Cn2cnc3c(Cl)nc(N)nc23)c1C	BIIB021	K	TRAP1_HUMAN+5	TRAP1	Heat shock protein 75 kDa, mitochondrial	4.657e-17	1	2018-11-14
COc1c(C)cnc(Cn2cnc3c(Cl)nc(N)nc23)c1C	BIIB021	K	ENPL_CANLF+5	HSP90B1	Endoplasmin	5.551e-16	1	2018-11-14
COc1c(C)cnc(Cn2cnc3c(Cl)nc(N)nc23)c1C	BIIB021	K	ENPL_HUMAN+5	HSP90B1	Endoplasmin	3.713e-10	1	2018-11-14
COc1c(C)cnc(Cn2cnc3c(Cl)nc(N)nc23)c1C	BIIB021	K	HS90A_HUMAN+5	HSP90AA1	Heat shock protein HSP 90-alpha	0.0002926	1	2018-11-14
COc1c(C)cnc(Cn2cnc3c(Cl)nc(N)nc23)c1C	BIIB021	K	HS90B_HUMAN+5	HSP90AB1	Heat shock protein HSP 90-beta	0.001949	1	2018-11-14
COc1c(C)cnc(Cn2cnc3c(Cl)nc(N)nc23)c1C	BIIB021	P	MURI_ENTFA+5	murI	Glutamate racemase	3.107e-20	0.33	2018-11-14
CN(C)c1cc2OCOc2cc1Sc3nc4c(N)nccc4n3CCNCC(C)(C)C	Debio-0932	K	TRAP1_HUMAN+5	TRAP1	Heat shock protein 75 kDa, mitochondrial	2.391e-23	1	2018-11-14
CN(C)c1cc2OCOc2cc1Sc3nc4c(N)nccc4n3CCNCC(C)(C)C	Debio-0932	K	ENPL_CANLF+5	HSP90B1	Endoplasmin	1.645e-22	1	2018-11-14
CN(C)c1cc2OCOc2cc1Sc3nc4c(N)nccc4n3CCNCC(C)(C)C	Debio-0932	K	HS90B_HUMAN+5	HSP90AB1	Heat shock protein HSP 90-beta	6.973e-08	1	2018-11-14
CN(C)c1cc2OCOc2cc1Sc3nc4c(N)nccc4n3CCNCC(C)(C)C	Debio-0932	K	HS90A_HUMAN+5	HSP90AA1	Heat shock protein HSP 90-alpha	0.003387	1	2018-11-14
CN(C)c1cc2OCOc2cc1Sc3nc4c(N)nccc4n3CCNCC(C)(C)C	Debio-0932	P	ENPL_HUMAN+5	HSP90B1	Endoplasmin	4.052e-21	0.58	2018-11-14
CC(C)c1cc(C2=NNC(=O)N2c3ccc4c(ccn4C)c3)c(O)cc1O	Ganetespib	K	HS90B_HUMAN+5	HSP90AB1	Heat shock protein HSP 90-beta	3.15e-51	1	2018-11-14
CC(C)c1cc(C2=NNC(=O)N2c3ccc4c(ccn4C)c3)c(O)cc1O	Ganetespib	K	ENPL_CANLF+5	HSP90B1	Endoplasmin	5.551e-16	1	2018-11-14
CC(C)c1cc(C2=NNC(=O)N2c3ccc4c(ccn4C)c3)c(O)cc1O	Ganetespib	K	TRAP1_HUMAN+5	TRAP1	Heat shock protein 75 kDa, mitochondrial	3.043e-11	1	2018-11-14
CC(C)c1cc(C2=NNC(=O)N2c3ccc4c(ccn4C)c3)c(O)cc1O	Ganetespib	K	HS90A_HUMAN+5	HSP90AA1	Heat shock protein HSP 90-alpha	0.6327	1	2018-11-14
CC(C)c1cc(C2=NNC(=O)N2c3ccc4c(ccn4C)c3)c(O)cc1O	Ganetespib	P	5HT2C_MOUSE+5	Htr2c	5-hydroxytryptamine receptor 2C	2.403e-20	0.33	2018-11-14
CC(C)c1cc(C(=O)N2Cc3ccc(CN4CCN(C)CC4)cc3C2)c(O)cc1O	Onalespib	K	HS90B_HUMAN+5	HSP90AB1	Heat shock protein HSP 90-beta	2.115e-10	1	2018-11-14
CC(C)c1cc(C(=O)N2Cc3ccc(CN4CCN(C)CC4)cc3C2)c(O)cc1O	Onalespib	P	PARP1_MOUSE+5	Parp1	Poly [ADP-ribose] polymerase 1	1.891e-33	0.34	2018-11-14
CC(C)c1cc(C(=O)N2Cc3ccc(CN4CCN(C)CC4)cc3C2)c(O)cc1O	Onalespib	P	HS90A_HUMAN+5	HSP90AA1	Heat shock protein HSP 90-alpha	2.917e-20	0.46	2018-11-14
CC(C)c1cc(C(=O)N2Cc3ccc(CN4CCN(C)CC4)cc3C2)c(O)cc1O	Onalespib	P	THA_HUMAN+5	THRA	Thyroid hormone receptor alpha	8.545e-20	0.34	2018-11-14
CC(C)c1cc(C(=O)N2Cc3ccc(CN4CCN(C)CC4)cc3C2)c(O)cc1O	Onalespib	P	THB_HUMAN+5	THRB	Thyroid hormone receptor beta	1.11e-16	0.34	2018-11-14
CC1(C)CC(=O)c2c(C1)n(nc2C(F)(F)F)c3ccc(C(=O)N)c(N[C@@H]4CC[C@@H](O)CC4)c3	SNX-2112	K	TRAP1_HUMAN+5	TRAP1	Heat shock protein 75 kDa, mitochondrial	1.879e-61	1	2018-11-14
CC1(C)CC(=O)c2c(C1)n(nc2C(F)(F)F)c3ccc(C(=O)N)c(N[C@@H]4CC[C@@H](O)CC4)c3	SNX-2112	K	HS90A_HUMAN+5	HSP90AA1	Heat shock protein HSP 90-alpha	5.749e-60	1	2018-11-14
CC1(C)CC(=O)c2c(C1)n(nc2C(F)(F)F)c3ccc(C(=O)N)c(N[C@@H]4CC[C@@H](O)CC4)c3	SNX-2112	K	ENPL_HUMAN+5	HSP90B1	Endoplasmin	9.189e-39	1	2018-11-14
CC1(C)CC(=O)c2c(C1)n(nc2C(F)(F)F)c3ccc(C(=O)N)c(N[C@@H]4CC[C@@H](O)CC4)c3	SNX-2112	K	HS90B_HUMAN+5	HSP90AB1	Heat shock protein HSP 90-beta	1.791e-23	1	2018-11-14
CC1(C)CC(=O)c2c(C1)n(nc2C(F)(F)F)c3ccc(C(=O)N)c(N[C@@H]4CC[C@@H](O)CC4)c3	SNX-2112	K	ENPL_CANLF+5	HSP90B1	Endoplasmin	5.551e-16	1	2018-11-14
