# Supplementary material for: Evolution of kinase polypharmacology across HSP90 drug discovery
Source: Cell Chem Biol. 2021 Oct 21;28(10):1433–1445.e3. doi: 10.1016/j.chembiol.2021.05.004 (PMC8550792; doi:10.1016/j.chembiol.2021.05.004)
Supplement: Table S3. In vitro kinome profiling of ganetespib and luminespib, related to Figure 3 [file mmc4.xlsx]

## Sheet: Kinome profiling
Table S3. In vitro kinome profiling of ganetespib and luminespib, related to Figure 3
		% Enzyme Activity (relative to DMSO controls)						Control Compound IC50* (M):	Control Compound ID:
		Luminespib (AUY-922) 10 uM		Ganetespib (STA9090) 10 uM		Ganetespib (STA9090) 1 uM						HSP90 client
Kinase:	[ATP] (µM):	Data 1	Data 2	Data 1	Data 2	Data 1	Data 2			Computational predictions (luminespib)	Computational predictions (ganetespib)	Taipele, et al. Cell 2012	Echeverría et al., PLoS One, 2011
ABL1	40	6.93369	6.21842	0.852649	3.39408	18.32	17.0571	7.716e-08	Staurosporine	N/A	N/A	Yes	Yes
ABL2/ARG	30	8.16187	7.81536	1.12352	0.940876	12.9356	12.645	2.977e-08	Staurosporine	N/A	N/A	N/A	N/A
ABL1 (V299L)	5	31.819	31.4287	2.73121	1.11474	N/A	N/A	4.246e-08	Staurosporine	N/A	N/A	-	-
ABL1 (M351T)	10	5.52706	5.20926	1.71604	1.601	N/A	N/A	5.425e-08	Staurosporine	N/A	N/A	-	-
ABL1 (F317L)	5	6.227	5.9233	3.71841	1.73379	N/A	N/A	9.066e-08	Staurosporine	N/A	N/A	-	-
ABL1 (F317I)	5	25.6897	24.5889	2.88141	1.75634	N/A	N/A	1.372e-07	Staurosporine	N/A	N/A	-	-
DDR2 (N456S)	2.5	90.4266	85.2436	2.65439	2.25375	N/A	N/A	2.32e-10	Staurosporine	N/A	N/A	Yes	Yes
ABL1 (H396P)	15	6.73705	6.10935	2.42878	2.32412	N/A	N/A	5.451e-08	Staurosporine	N/A	N/A	-	-
FYN	30	65.5661	65.2867	5.20835	2.41266	47.616	47.5511	3.006e-09	Staurosporine	N/A	predicted	Yes	Yes
TRKA-TFG (TRK-T3)	20	85.7156	85.6941	2.99979	2.95675	18.8633	18.6819	1.003e-10	Staurosporine	N/A	N/A	Yes	Yes
ABL1 (Q252H)	20	5.39031	5.24522	3.59379	3.47541	N/A	N/A	2.525e-08	Staurosporine	N/A	N/A	-	-
ABL1 (Y253F)	15	5.44023	4.48255	3.71835	3.51897	N/A	N/A	4.087e-08	Staurosporine	N/A	N/A	-	-
DDR1	100	85.8959	84.8604	4.12406	4.64982	8.59052	8.53058	2.008e-09	Staurosporine	N/A	N/A	Yes	Yes
TRKA-TPM3	50	90.7356	88.0265	5.30348	4.39551	N/A	N/A	4.328e-10	Staurosporine	N/A	predicted	-	-
ABL1 (E255K)	5	14.7183	14.1984	4.7666	4.45613	N/A	N/A	5.729e-08	Staurosporine	N/A	N/A	-	-
SIK2	30	81.1646	80.9286	4.64421	7.2863	70.1911	70.0492	2.476e-10	Staurosporine	N/A	predicted	No	N/A
ABL1 (G250E)	10	5.90437	5.80687	5.88373	5.27642	N/A	N/A	1.989e-08	Staurosporine	N/A	N/A	-	-
PDK4/PDKH4	30	29.891	27.7546	6.83386	6.2714	26.8217	26.8164	1.72e-06	GW5074	predicted	predicted	N/A	N/A
ABL1 (Y253H)	10	6.93968	6.34308	9.65438	8.37878	N/A	N/A	2.535e-08	Staurosporine	N/A	N/A	-	-
TRKA-TPR	50	90.0399	89.9363	7.15564	6.96336	N/A	N/A	6.139e-10	Staurosporine	N/A	N/A	-	-
FYN (Y531F)	5	24.1855	23.4828	7.39818	7.09724	N/A	N/A	2.554e-09	Staurosporine	N/A	N/A	-	-
TRKC	100	96.8224	94.4828	7.62258	7.22906	30.5643	30.3353	1.599e-10	Staurosporine	N/A	predicted	Yes	Yes
BLK	10	38.0706	36.9709	7.73952	8.53091	38.3845	38.3759	1.092e-09	Staurosporine	N/A	N/A	Yes	Yes
c-Src	15	36.4416	33.4317	9.14336	9.81585	38.8262	38.678	2.693e-09	Staurosporine	N/A	predicted	No	Yes
ABL1 (E255V)	10	9.80775	9.68866	9.71986	9.65201	N/A	N/A	3.117e-08	Staurosporine	N/A	N/A	-	-
PEAK1	30	30.128	29.1933	10.172	10.1264	43.4666	43.4138	3.424e-09	Staurosporine	N/A	N/A	N/A	N/A
PDK2/PDHK2	15	22.4354	20.5839	11.1802	10.6411	41.9272	37.895	6.607e-06	GW5074	N/A	predicted	N/A	N/A
SIK1	30	80.3261	79.1276	11.3928	13.3369	75.8722	74.6077	3.993e-10	Staurosporine	N/A	N/A	No	N/A
PLK1	30	102.675	100.905	11.5279	12.2098	88.2079	85.2192	4.245e-07	Staurosporine	N/A	N/A	No	N/A
PASK	50	99.0518	98.6496	12.1082	12.0026	49.6822	46.2376	1.828e-08	Staurosporine	N/A	N/A	Yes	N/A
YES/YES1	50	52.2725	49.5874	12.8186	13.676	45.4847	43.3249	3.245e-09	Staurosporine	N/A	N/A	Yes	N/A
PIM3	20	97.5449	94.113	14.3086	13.1814	61.1309	59.8788	9.054e-11	Staurosporine	predicted	predicted	Yes	N/A
ALK (L1152R)	30	90.7396	90.0767	14.1738	13.7676	N/A	N/A	2.042e-09	Staurosporine	N/A	N/A	Yes	N/A
LCK	15	60.9715	58.7323	13.8721	15.3264	49.2637	48.8914	1.368e-09	Staurosporine	N/A	predicted	Yes	N/A
FGR	50	34.0779	33.1437	14.4142	15.5645	47.5156	46.4134	2.301e-09	Staurosporine	N/A	N/A	Yes	N/A
HCK	30	97.1497	95.2145	14.4609	15.4158	77.7316	76.6632	1.833e-09	Staurosporine	N/A	predicted	Yes	N/A
DDR2	5	107.492	105.892	14.4953	14.6793	51.8459	51.3941	8.96e-10	Staurosporine	N/A	N/A	Yes	N/A
PIM1	100	97.1777	94.7568	15.8963	15.539	N/A	N/A	1.099e-08	Staurosporine	predicted	N/A
FRK/PTK5	30	64.4888	63.6665	18.1328	22.2003	N/A	N/A	3.629e-08	Staurosporine	N/A	N/A
FLT3 (D835Y)	20	78.5634	78.51	18.6206	18.4254	N/A	N/A	6.364e-11	Staurosporine	N/A	N/A
RET (S891A)	5	89.342	88.2634	20.1989	18.7835	N/A	N/A	5.502e-10	Staurosporine	N/A	N/A
TRKB	50	98.0867	97.4567	21.5272	19.2022	N/A	N/A	1.151e-10	Staurosporine	N/A	N/A
ALK (C1156Y)	5	93.3389	91.4217	19.9993	19.2236	N/A	N/A	4.699e-10	Staurosporine	N/A	N/A
PDK3/PDHK3	30	76.746	75.8501	22.2676	19.3662	N/A	N/A	1.206e-05	GW5074	predicted	predicted
CLK4	2.5	72.1001	71.6907	20.6949	20.0857	N/A	N/A	3.295e-08	Staurosporine	N/A	N/A
TXK	30	88.0951	87.8197	21.4239	20.7297	N/A	N/A	2.772e-08	Staurosporine	N/A	N/A
LYN	15	39.2267	38.0781	21.6826	21.4965	N/A	N/A	8.691e-10	Staurosporine	N/A	predicted
FLT3 (ITD)	30	91.106	89.1227	25.9649	21.8595	N/A	N/A	1.42e-09	Staurosporine	N/A	N/A
GSK3a	30	96.4388	93.8449	21.9075	22.6497	N/A	N/A	1.105e-08	Staurosporine	N/A	predicted
FMS	100	26.4012	26.1527	23.4999	23.669	N/A	N/A	2.551e-09	Staurosporine	N/A	N/A
c-Kit (V560G/D816V)	20	61.6955	61.6301	24.2638	24.0421	N/A	N/A	1.325e-10	Staurosporine	N/A	predicted
RSK4	30	95.9468	94.353	27.5302	24.0957	N/A	N/A	9.573e-11	Staurosporine	N/A	N/A
LYN B	20	26.0956	25.2216	58.7137	59.3805	N/A	N/A	5.096e-09	Staurosporine	N/A	N/A
FLT3	50	80.0849	80.0319	25.9559	30.3768	N/A	N/A	1.441e-09	Staurosporine	N/A	predicted
LRRK2 (G2019S)	50	93.5001	91.7962	28.5454	28.1284	N/A	N/A	2.442e-09	Staurosporine	N/A	predicted
PIM2	20	105.993	103.597	28.746	29.7566	N/A	N/A	6.846e-08	Staurosporine	N/A	N/A
GSK3b	10	110.216	110.011	29.3842	31.3353	N/A	N/A	8.614e-09	Staurosporine	N/A	predicted
c-Kit (D816F)	20	70.8883	70.4092	31.0166	29.9346	N/A	N/A	1.308e-10	Staurosporine	N/A	N/A
c-Kit (D816V)	10	68.9273	67.9871	30.446	30.4304	N/A	N/A	1.094e-10	Staurosporine	N/A	N/A
c-Kit (D816Y)	10	57.8812	53.5487	32.1031	30.777	N/A	N/A	7.138e-11	Staurosporine	N/A	N/A
STK16	5	98.3925	98.0074	32.3774	31.3852	N/A	N/A	2.11e-07	Staurosporine	N/A	N/A
EPHB4	20	82.2539	81.0413	33.123	35.5975	N/A	N/A	2.595e-07	Staurosporine	N/A	N/A
PDGFRa (T674I)	20	91.5678	89.5905	33.7998	33.1589	N/A	N/A	8.726e-10	Staurosporine	N/A	N/A
EPHB1	100	92.2676	90.7327	36.0028	33.5433	N/A	N/A	1.121e-07	Staurosporine	N/A	N/A
Aurora A	2.5	90.7298	89.9712	34.9718	43.4667	N/A	N/A	6.509e-10	Staurosporine	N/A	predicted
ALK (T1151-L1152insT)	20	108.18	107.057	37.531	37.5269	N/A	N/A	2.565e-09	Staurosporine	N/A	N/A
PLK3	100	99.4174	99.3989	39.5805	37.8434	N/A	N/A	5.522e-07	Staurosporine	N/A	N/A
LRRK2 (I2020T)	10	86.55	86.479	39.0372	38.2603	N/A	N/A	3.633e-09	Staurosporine	N/A	N/A
c-Kit (D816E)	50	76.1836	73.1354	41.1976	38.5008	N/A	N/A	1.509e-10	Staurosporine	N/A	N/A
MLCK/MYLK	30	97.5103	95.4308	38.6276	42.7784	N/A	N/A	5.897e-08	Staurosporine	N/A	predicted
FLT4/VEGFR3	5	96.0431	95.9553	47.3951	38.7508	N/A	N/A	8.475e-10	Staurosporine	N/A	N/A
CLK3	30	46.556	45.9915	39.0159	44.6383	N/A	N/A	4.278e-06	Staurosporine	N/A	N/A
c-Kit (V559D)	20	69.5954	69.565	40.7342	40.6022	N/A	N/A	2.663e-10	Staurosporine	N/A	N/A
FGFR2 (V564F)	30	99.4118	98.7659	41.2012	40.6399	N/A	N/A	1.349e-10	Staurosporine	N/A	N/A
c-Kit (V560G/N822K)	5	76.2289	75.796	41.7966	41.2574	N/A	N/A	2.15e-10	Staurosporine	N/A	N/A
BTK (C481S)	15	43.2411	41.8076	64.953	64.6198	N/A	N/A	1.538e-08	Staurosporine	N/A	N/A
ALK (S1206R)	20	103.774	100.885	41.9596	41.9175	N/A	N/A	1.339e-09	Staurosporine	N/A	N/A
c-Kit (D816H)	5	84.2582	83.9923	46.3844	41.9327	N/A	N/A	2.229e-10	Staurosporine	N/A	N/A
MELK	50	56.9072	56.8614	44.4941	42.3103	N/A	N/A	5.513e-10	Staurosporine	N/A	N/A
EPHA2	50	92.4108	92.0141	43.47	42.5229	N/A	N/A	8.248e-08	Staurosporine	N/A	N/A
DYRK1B	20	98.9217	97.2511	45.0383	42.6074	N/A	N/A	1.218e-09	Staurosporine	N/A	N/A
MELK (T460M)	20	74.9203	72.4936	43.5665	42.7879	N/A	N/A	6.367e-10	Staurosporine	N/A	N/A
c-Kit (V559A)	100	61.5733	61.5385	43.9296	43.6476	N/A	N/A	1.76e-10	Staurosporine	N/A	N/A
EPHB2	30	63.2522	61.807	45.2931	47.0831	N/A	N/A	2.816e-07	Staurosporine	N/A	N/A
ALK (T1151M)	50	99.2363	99.0717	45.4911	45.4368	N/A	N/A	9.917e-10	Staurosporine	N/A	N/A
LRRK2	30	94.7847	94.052	45.8519	47.0663	N/A	N/A	5.141e-09	Staurosporine	N/A	N/A
LIMK2	5	100.927	100.639	46.676	46.1473	N/A	N/A	6.057e-08	Staurosporine	N/A	N/A
BMX/ETK	50	102.941	102.711	46.6564	46.6154	N/A	N/A	9.598e-09	Staurosporine	N/A	N/A
FLT1/VEGFR1	2.5	91.2576	90.8766	67.7316	46.8748	N/A	N/A	9.209e-09	Staurosporine	N/A	N/A
ACK1	100	89.464	88.8311	46.9538	47.8537	N/A	N/A	3.437e-08	Staurosporine	N/A	N/A
ZAK/MLTK	50	99.2777	94.3466	48.0962	47.3381	N/A	N/A	2.62e-06	GW5074	N/A	N/A
MKK4	2.5	98.367	93.7141	55.2136	47.5683	N/A	N/A	1.291e-06	Staurosporine	N/A	N/A
LRRK2 (R1441C)	50	88.7652	88.5066	50.6737	49.0069	N/A	N/A	6.154e-09	Staurosporine	N/A	N/A
EPHA4	30	91.1178	90.7818	49.0136	51.3591	N/A	N/A	2.712e-08	Staurosporine	N/A	N/A
c-Kit (A829P)	50	85.2954	84.1365	49.4955	49.2254	N/A	N/A	5.352e-10	Staurosporine	N/A	N/A
c-Kit (Y823D)	100	60.2282	59.0468	49.7359	49.5713	N/A	N/A	7.267e-10	Staurosporine	N/A	N/A
RSK2 (L608F)	10	107.66	105.751	52.4762	49.7032	N/A	N/A	6.167e-11	Staurosporine	N/A	N/A
ALK (F1174S)	20	98.6987	97.7715	50.7057	50.4262	N/A	N/A	1.69e-09	Staurosporine	N/A	N/A
PDGFRa (D842V)	1	59.8879	50.6027	76.241	75.843	N/A	N/A	1.535e-10	Staurosporine	N/A	N/A
MUSK	15	90.6124	89.2488	51.0783	56.0693	N/A	N/A	2.112e-07	Staurosporine	N/A	N/A
NEK2	10	102.629	101.567	51.6419	57.4914	N/A	N/A	4.329e-07	Staurosporine	N/A	N/A
ALK (G1269A)	2.5	90.3042	90.0929	55.6599	52.5163	N/A	N/A	6.777e-10	Staurosporine	N/A	N/A
ALK (G1202R)	20	103.56	100.396	52.8366	52.5608	N/A	N/A	3.764e-09	Staurosporine	N/A	N/A
RET (V778I)	10	110.532	105.36	56.3556	52.7516	N/A	N/A	1.397e-09	Staurosporine	N/A	N/A
TRKA	100	101.451	101.346	52.8094	55.3563	N/A	N/A	1.165e-09	Staurosporine	N/A	N/A
PDK1/PDHK1	50	60.0097	56.2058	54.4247	52.9083	N/A	N/A	3.218e-05	GW5074	predicted	predicted
CDK4/cyclin D3	5	101.647	101.564	53.7512	53.1091	N/A	N/A	2.599e-08	Staurosporine	N/A	N/A
c-Kit (d557-558)	10	63.4501	62.3682	53.3307	53.203	N/A	N/A	2.402e-10	Staurosporine	N/A	N/A
FGFR1OP-FGFR1	10	103.053	103.019	55.9642	54.005	N/A	N/A	2.279e-09	Staurosporine	N/A	N/A
RSK1	20	103.393	100.811	54.0994	56.0342	N/A	N/A	1.08e-10	Staurosporine	N/A	N/A
PKCnu/PRKD3	30	119.556	116.937	54.7272	58.9513	N/A	N/A	2.227e-09	Staurosporine	N/A	N/A
EPHA5	30	79.3827	78.4025	55.5905	54.9427	N/A	N/A	4.432e-08	Staurosporine	N/A	N/A
ALK-TPM3	15	105.276	105.215	56.0843	55.2898	N/A	N/A	2.278e-09	Staurosporine	N/A	N/A
RSK2 (I416V)	10	88.9033	87.0581	56.6902	56.0051	N/A	N/A	5.758e-11	Staurosporine	N/A	N/A
BTK	50	74.8579	74.4037	56.023	59.1308	N/A	N/A	1.498e-08	Staurosporine	N/A	N/A
TYK2	15	101.875	101.114	62.5988	56.2313	N/A	N/A	2.454e-10	Staurosporine	N/A	N/A
NEK8	100	94.7492	93.8706	56.6562	62.9939	N/A	N/A	2.662e-08	Staurosporine	N/A	N/A
ROS1-GOPC	15	101.12	99.932	58.5582	56.9739	N/A	N/A	1.787e-10	Staurosporine	N/A	N/A
JAK2	2.5	99.5883	97.0907	57.0956	58.6757	N/A	N/A	8.283e-11	Staurosporine	N/A	N/A
c-Kit (V560G)	20	110.878	109.315	58.9035	57.1723	N/A	N/A	1.563e-09	Staurosporine	N/A	N/A
RET (Y791F)	15	100.342	99.9156	60.894	57.523	N/A	N/A	1.193e-09	Staurosporine	N/A	N/A
PKD2 (G870E)	30	104.098	103.843	59.7194	57.757	N/A	N/A	1.463e-09	Staurosporine	N/A	N/A
MYLK4	50	96.7163	95.5561	60.0729	57.9321	N/A	N/A	5.844e-08	Staurosporine	N/A	N/A
MST3/STK24	20	60.002	58.1475	72.1323	71.3029	N/A	N/A	2.987e-09	Staurosporine	N/A	N/A
FGFR1	5	101.782	97.9454	58.5401	61.5955	N/A	N/A	3.838e-09	Staurosporine	N/A	N/A
TAOK2/TAO1	30	95.977	95.8866	58.8582	75.6003	N/A	N/A	1.091e-08	Staurosporine	N/A	N/A
EPHA1	20	101.787	101.192	60.7429	58.8836	N/A	N/A	3.147e-07	Staurosporine	N/A	N/A
RIPK3	2.5	124.318	115.013	59.0566	63.5181	N/A	N/A	1.061e-06	GW5074	N/A	N/A
ALK3/BMPR1A	1	100.034	99.3852	59.0647	60.635	N/A	N/A	3.876e-09	LDN193189	N/A	N/A
WNK2	100	106.992	106.797	59.5159	65.1253	N/A	N/A	3.803e-06	Staurosporine	N/A	N/A
PKG1b	50	60.2833	59.5895	85.1716	81.6603	N/A	N/A	3.196e-09	Staurosporine	N/A	N/A
TEC	10	97.909	96.9356	59.6636	64.7899	N/A	N/A	4.5e-08	Staurosporine	N/A	N/A
BTK (P190K)	15	61.891	61.4326	62.074	59.8722	N/A	N/A	2.123e-08	Staurosporine	N/A	N/A
JAK3	2.5	103.054	102.743	60.0786	67.2073	N/A	N/A	6.698e-11	Staurosporine	N/A	N/A
HIPK4	5	88.8152	88.3244	64.3777	60.4634	N/A	N/A	2.415e-07	Staurosporine	N/A	N/A
TLK1	2.5	86.2365	84.1482	65.8323	60.4973	N/A	N/A	1.853e-08	Staurosporine	N/A	N/A
RET-CCDC6 (PTC1)	15	105.26	102.148	61.9628	60.5578	N/A	N/A	1.888e-09	Staurosporine	N/A	N/A
RET (S904F)	5	101.792	101.485	61.5937	60.5992	N/A	N/A	1.704e-09	Staurosporine	N/A	N/A
MEK2	1	99.4741	98.4278	61.1106	60.9219	N/A	N/A	2.037e-08	Staurosporine	N/A	N/A
ALK (F1174L)-NPM1	15	102.871	100.417	61.3053	61.129	N/A	N/A	3.021e-09	Staurosporine	N/A	N/A
EGFR (L858R, T790M)	1	73.75	61.2176	91.5265	90.8999	N/A	N/A	2.123e-10	Staurosporine	N/A	N/A
FGFR3 (G697C)	50	103.963	102.735	61.9146	61.3446	N/A	N/A	1.627e-08	Staurosporine	N/A	N/A
ALK (F1174L)-EML4	15	85.8703	84.5609	64.2062	61.4729	N/A	N/A	2.738e-09	Staurosporine	N/A	N/A
c-MER	50	97.6697	93.8512	63.5075	61.4959	N/A	N/A	1.807e-08	Staurosporine	N/A	N/A
PDGFRb-TPM3	50	63.6338	61.8043	N/A	N/A	N/A	N/A	9.228e-10	Staurosporine	N/A	N/A
c-Kit (D820Y)	50	71.4405	70.2961	62.6782	61.9515	N/A	N/A	3.026e-10	Staurosporine	N/A	N/A
CLK2	20	80.1821	80.0604	67.096	62.1927	N/A	N/A	8.681e-09	Staurosporine	N/A	predicted
CDK4/cyclin D1	100	103.157	100.657	65.6341	62.2438	N/A	N/A	5.097e-08	Staurosporine	N/A	N/A
AKT3 (G171R)	30	98.609	93.3722	67.1024	62.2596	N/A	N/A	5.306e-09	Staurosporine	N/A	N/A
NEK9	5	73.0344	72.5613	62.5332	65.1894	N/A	N/A	1.608e-07	Staurosporine	N/A	N/A
FGFR3	30	97.172	96.4149	62.5565	64.409	N/A	N/A	1.308e-08	Staurosporine	N/A	predicted
TNIK	50	96.5679	95.7125	62.5929	68.561	N/A	N/A	1.28e-09	Staurosporine	N/A	N/A
ROS1-TPM3	20	97.2755	96.4875	63.158	63.0574	N/A	N/A	1.428e-10	Staurosporine	N/A	N/A
MEK5	5	100.464	99.6508	65.2644	63.0855	N/A	N/A	2.561e-08	Staurosporine	N/A	N/A
DYRK4	2.5	66.0872	63.3346	96.7536	93.0388	N/A	N/A	1.881e-06	GW5074	N/A	N/A
TNK1	30	97.5274	96.1183	65.8001	63.4646	N/A	N/A	5.793e-10	Staurosporine	N/A	predicted
ALK (F1174L)	30	104.473	104.305	63.6299	63.626	N/A	N/A	1.581e-09	Staurosporine	N/A	N/A
ZAP70 (Y319F)	1	68.8914	63.8948	88.3707	85.1527	N/A	N/A	2.629e-09	Staurosporine	N/A	N/A
ALK (R1275Q)	30	101.823	101.487	65.0752	64.0879	N/A	N/A	3.888e-09	Staurosporine	N/A	N/A
FGFR4 (V550M)	1	72.1831	64.7461	85.2156	83.9545	N/A	N/A	1.991e-09	Staurosporine	N/A	N/A
CDK5/p35	30	102.774	102.705	70.1227	64.9107	N/A	N/A	3.368e-09	Staurosporine	N/A	N/A
FGFR3 (V555M)	2.5	125.082	124.562	65.2387	65.0054	N/A	N/A	3.81e-10	Staurosporine	N/A	N/A
RET (L790F)	5	91.4566	91.0909	68.0725	65.1798	N/A	N/A	1.34e-09	Staurosporine	N/A	N/A
CSK	50	74.0741	73.4141	70.314	65.2097	N/A	N/A	1.942e-08	Staurosporine	N/A	N/A
BTK (E41K)	15	96.7686	96.2524	65.3789	65.2271	N/A	N/A	4.275e-08	Staurosporine	N/A	N/A
AMPK(A2/B2/G3)	100	103.95	103.088	65.7961	65.279	N/A	N/A	9.951e-11	Staurosporine	N/A	N/A
FGFR3 (K650E)	2.5	100.728	98.7766	66.4997	65.2794	N/A	N/A	1.96e-09	Staurosporine	N/A	N/A
BMPR2	15	107.75	104.755	65.2921	72.8378	N/A	N/A	5.564e-07	Staurosporine	N/A	N/A
ALK-TFG	10	100.167	98.1343	66.2645	65.3525	N/A	N/A	3.057e-09	Staurosporine	N/A	N/A
AXL (R499C)	50	98.8406	96.5658	66.3765	65.7394	N/A	N/A	1.792e-09	Staurosporine	N/A	N/A
IKKb/IKBKB	30	103.663	102.969	66.6736	65.9427	N/A	N/A	9.684e-07	Staurosporine	N/A	N/A
DYRK3	5	94.8002	94.1348	67.0607	66.1851	N/A	N/A	1.097e-08	Staurosporine	N/A	N/A
FGFR2 (R612T)	20	113.526	112.067	68.5818	66.3357	N/A	N/A	2.826e-10	Staurosporine	N/A	N/A
NEK5	20	70.3746	66.423	105.162	99.0774	N/A	N/A	1.129e-07	Staurosporine	N/A	N/A
ROS1 (G2032R)	5	109.238	106.589	66.8213	66.4379	N/A	N/A	9.414e-09	Staurosporine	N/A	N/A
c-Kit (T670I)	100	84.5257	84.5252	67.069	66.6609	N/A	N/A	3.675e-09	Staurosporine	N/A	N/A
ERN2/IRE2	100	108.368	105.685	66.711	68.1457	N/A	N/A	4.949e-08	Staurosporine	N/A	N/A
EGFR (d747-749/A750P)	10	101.835	98.5059	67.9385	66.9002	N/A	N/A	1.561e-08	Staurosporine	N/A	N/A
ALK-NPM1	2.5	100.766	99.3867	67.1724	67.128	N/A	N/A	3.501e-09	Staurosporine	N/A	N/A
BRK	100	84.7828	83.6721	67.3948	69.6763	N/A	N/A	1.603e-07	Staurosporine	N/A	N/A
ALK	50	97.1657	95.4063	67.4466	71.3436	N/A	N/A	3.124e-09	Staurosporine	N/A	N/A
LIMK1	100	102.47	101.396	67.5969	70.3177	N/A	N/A	1.363e-09	Staurosporine	N/A	N/A
c-Kit (V559D/T670I)	10	91.5088	91.0554	67.9237	67.8324	N/A	N/A	1.494e-10	Staurosporine	N/A	N/A
CDK9/cyclin T2	5	89.6863	89.6832	69.8975	67.9639	N/A	N/A	2.461e-09	Staurosporine	N/A	N/A
FGFR2	5	99.8195	98.9	68.2929	72.6544	N/A	N/A	1.044e-09	Staurosporine	N/A	N/A
WNK1	50	70.3832	68.6368	94.1642	103.853	N/A	N/A	1.11e-05	Staurosporine	N/A	N/A
FGFR2 (K526E)	20	101.609	99.9227	68.8457	68.6521	N/A	N/A	3.283e-10	Staurosporine	N/A	N/A
SLK/STK2	15	90.1609	89.635	79.5421	68.7235	N/A	N/A	1.103e-08	Staurosporine	N/A	predicted
EPHA3	50	103.813	99.9984	73.694	68.9177	N/A	N/A	3.29e-08	Staurosporine	N/A	N/A
AMPK(A1/B2/G1)	20	97.5895	96.5763	70.7529	68.9609	N/A	N/A	4.585e-12	Staurosporine	N/A	N/A
CLK1	10	95.81	95.7302	69.1084	70.1566	N/A	N/A	8.577e-09	Staurosporine	N/A	N/A
STK32C/YANK3	10	69.8998	69.4179	109.319	110.612	N/A	N/A	6.024e-08	Staurosporine	N/A	N/A
FGFR2 (K659N)	20	102.45	101.12	70.5975	69.6084	N/A	N/A	6.382e-10	Staurosporine	N/A	N/A
DYRK1/DYRK1A	50	97.2542	94.5934	69.6123	70.1931	N/A	N/A	3.509e-09	Staurosporine	N/A	N/A
ALK (L1196M)	15	100.073	98.6616	70.1476	69.6193	N/A	N/A	1.122e-09	Staurosporine	N/A	N/A
ROS/ROS1	50	90.7608	89.1009	70.2206	69.6271	N/A	N/A	1.13e-10	Staurosporine	N/A	N/A
TIE2 (A1124V)	50	96.4831	95.1625	70.9957	69.7552	N/A	N/A	2.491e-08	Staurosporine	N/A	N/A
STK39/STLK3	10	93.8427	90.5611	70.5182	75.9946	N/A	N/A	2.014e-08	Staurosporine	N/A	N/A
EGFR (C797S)	1	102.688	99.8494	70.8583	70.5684	N/A	N/A	1.638e-08	Staurosporine	N/A	N/A
FGFR3 (K650M)	1	78.6567	70.756	86.5028	85.3926	N/A	N/A	9.005e-10	Staurosporine	N/A	N/A
PKN1/PRK1	10	75.5878	73.0362	71.7432	70.758	N/A	N/A	2.322e-09	Staurosporine	N/A	N/A
c-MET (Y1235D)	50	73.2866	71.0536	101.832	101.25	N/A	N/A	1.406e-07	Staurosporine	N/A	N/A
AMPK(A1/B1/G2)	20	107.236	104.485	73.2475	71.148	N/A	N/A	1.14e-11	Staurosporine	N/A	N/A
MKK6	100	100.123	98.814	72.8776	71.2089	N/A	N/A	2.745e-08	Staurosporine	N/A	N/A
RIPK2	100	111.579	109.599	71.2854	78.0237	N/A	N/A	1.099e-06	Staurosporine	N/A	predicted
FGFR4	100	97.0881	96.0598	71.5265	71.4918	N/A	N/A	1.892e-07	Staurosporine	N/A	N/A
VRK1	15	86.9483	84.2305	75.2974	71.7776	N/A	N/A	5.283e-07	Ro-31-8220	N/A	N/A
DDR2 (T654M)	1	101.7	100.406	75.0421	71.8901	N/A	N/A	3.584e-10	Staurosporine	N/A	N/A
c-Kit (D820E)	10	88.3557	88.1155	72.4784	71.9485	N/A	N/A	1.106e-09	Staurosporine	N/A	N/A
c-Kit (D816I)	30	73.304	72.1637	N/A	N/A	N/A	N/A	1.485e-10	Staurosporine	N/A	N/A
DYRK2	5	99.7149	98.3759	75.0545	72.2197	N/A	N/A	1.025e-07	Staurosporine	N/A	N/A
c-MER (A708S)	30	98.6036	96.0807	72.674	72.3803	N/A	N/A	1.472e-08	Staurosporine	N/A	N/A
ABL1 (T315I)	2.5	114.084	111.997	72.8045	72.6048	N/A	N/A	7.905e-09	Staurosporine	N/A	N/A
Haspin	20	92.951	89.6385	75.3044	72.7337	N/A	N/A	5.883e-08	Staurosporine	N/A	N/A
CAMK2d	2.5	89.9122	89.8267	72.8225	74.1264	N/A	N/A	4.633e-11	Staurosporine	N/A	N/A
c-Kit	100	72.9065	72.8966	80.7681	79.81	N/A	N/A	6.676e-08	Staurosporine	N/A	N/A
STK21/CIT	5	78.4167	76.2654	126.737	72.9163	N/A	N/A	6.058e-07	Staurosporine	N/A	N/A
ULK1	30	103.66	102.695	73.0038	76.2923	N/A	N/A	1.228e-08	Staurosporine	N/A	N/A
MSSK1/STK23	10	95.7977	95.4766	73.5906	73.2003	N/A	N/A	1.989e-06	Staurosporine	N/A	N/A
FGFR4 (V550L)	5	101.292	101.106	76.1354	73.3012	N/A	N/A	1.621e-08	Staurosporine	N/A	N/A
MEK1 (P124L)	1	102.116	99.7727	73.6982	73.3175	N/A	N/A	3.541e-09	Staurosporine	N/A	N/A
CK1epsilon	20	104.75	103.865	73.4378	75.3891	N/A	N/A	3.8e-07	D4476	N/A	N/A
MINK/MINK1	15	86.3771	85.2132	73.5748	79.3929	N/A	N/A	7.704e-10	Staurosporine	N/A	N/A
TYK1/LTK	100	98.148	97.7555	73.594	77.3621	N/A	N/A	1.48e-08	Staurosporine	N/A	N/A
RET-NCOA4 (PTC3)	15	95.0253	94.636	74.7639	73.6379	N/A	N/A	3.039e-09	Staurosporine	N/A	N/A
MST1/STK4	50	102.515	101.813	73.7225	78.5686	N/A	N/A	4.382e-10	Staurosporine	N/A	predicted
DMPK2	2.5	114.359	113.141	75.5833	73.9532	N/A	N/A	2.019e-10	Staurosporine	N/A	N/A
TIE2 (P883A)	50	104.08	100.717	74.5164	74.0793	N/A	N/A	2.405e-08	Staurosporine	N/A	N/A
LATS2	30	94.7559	91.8822	74.2631	82.4801	N/A	N/A	4.212e-09	Staurosporine	N/A	N/A
CDK2/cyclin A	10	97.9194	97.8145	74.3067	75.4299	N/A	N/A	5.723e-10	Staurosporine	N/A	N/A
MRCKb/CDC42BPB	1	110.757	103.505	78.8985	74.329	N/A	N/A	5.897e-10	Staurosporine	N/A	N/A
ALK (G1269S)	20	104.068	101.621	74.5603	74.416	N/A	N/A	1.494e-09	Staurosporine	N/A	N/A
CHK1	30	105.725	105.202	74.6734	83.1508	N/A	N/A	9.418e-11	Staurosporine	N/A	N/A
MYO3A	50	76.3787	74.7206	97.328	89.7425	N/A	N/A	4.24e-08	Staurosporine	N/A	N/A
PKCeta	15	106.254	105.313	75.7554	75.1517	N/A	N/A	8.109e-10	Staurosporine	N/A	N/A
GRK7	15	96.7236	95.6575	75.3812	88.7872	N/A	N/A	3.94e-09	Staurosporine	N/A	pedicted
STK22D/TSSK1	20	99.2985	98.2908	75.4229	79.0456	N/A	N/A	4.853e-11	Staurosporine	N/A	N/A
RET-PRKAR1A (PTC2)	15	95.5995	94.1336	76.317	75.4846	N/A	N/A	2.591e-09	Staurosporine	N/A	N/A
MARK2/PAR-1Ba	30	104.027	102.255	75.6486	78.6352	N/A	N/A	1.465e-10	Staurosporine	N/A	N/A
LOK/STK10	100	86.4771	85.7964	76.959	75.8046	N/A	N/A	7.251e-09	Staurosporine	N/A	pedicted
EGFR	1	95.0729	93.4693	75.9695	76.8709	N/A	N/A	1.649e-08	Staurosporine	N/A	N/A
GCK/MAP4K2	5	97.1556	94.1385	76.0001	82.0785	N/A	N/A	5.498e-10	Staurosporine	N/A	N/A
GRK1	15	85.9234	85.4406	76.0356	76.8579	N/A	N/A	4.319e-08	Staurosporine	N/A	N/A
RET (R813Q)	30	104.514	103.527	77.9828	76.095	N/A	N/A	6.605e-09	Staurosporine	N/A	N/A
CHK2 (I157T)	5	102.197	100.311	76.5641	76.2019	N/A	N/A	1.054e-08	Staurosporine	N/A	N/A
RET (V804L)	50	105.789	104.445	78.5057	76.2447	N/A	N/A	1.55e-09	Staurosporine	N/A	N/A
PYK2	100	98.8287	97.5591	78.4957	76.4336	N/A	N/A	9.498e-09	Staurosporine	N/A	N/A
FGFR2 (K641R)	10	98.3967	98.1591	78.0174	76.4708	N/A	N/A	1.7e-09	Staurosporine	N/A	N/A
AKT3 (E17K)	50	84.1685	79.3632	77.677	76.5333	N/A	N/A	2.727e-09	Staurosporine	N/A	N/A
PLK4/SAK	10	89.5758	86.8424	78.2491	76.5721	N/A	N/A	7.872e-09	Staurosporine	N/A	pedicted
RET (Y806H)	30	89.5553	88.9791	78.1565	76.6879	N/A	N/A	1.941e-09	Staurosporine	N/A	N/A
SNRK	10	80.5265	78.996	76.7973	95.8662	N/A	N/A	1.27e-08	Staurosporine	N/A	N/A
AMPK(A1/B1/G1)	20	100.662	99.3975	79.6751	77.1351	N/A	N/A	3.344e-11	Staurosporine	N/A	N/A
P38d/MAPK13	30	86.8532	86.8356	83.4677	77.2154	N/A	N/A	5.155e-07	Staurosporine	N/A	N/A
CK1d	20	83.459	81.1167	81.225	77.3924	N/A	N/A	1.558e-07	D4476	N/A	N/A
PKCmu/PRKD1	20	86.5348	86.4431	83.9856	77.4029	N/A	N/A	1.818e-09	Staurosporine	N/A	N/A
RSK2	50	93.4515	92.2365	78.7719	77.4219	N/A	N/A	8.826e-11	Staurosporine	N/A	N/A
RIPK5	30	79.8346	77.599	95.4238	104.175	N/A	N/A	2.052e-07	Staurosporine	N/A	N/A
CDK16/cyclin Y (PCTAIRE)	10	100.438	100.349	77.9704	79.3983	N/A	N/A	2.029e-08	Staurosporine	N/A	N/A
c-MET (Y1230H)	20	79.7077	78.1654	107.53	107.153	N/A	N/A	4.043e-07	Staurosporine	N/A	N/A
SIK3	30	99.6126	99.2104	78.3143	79.4897	N/A	N/A	7.45e-10	Staurosporine	N/A	N/A
CDK1/cyclin B	5	86.8073	86.639	78.4764	79.8679	N/A	N/A	9.666e-10	Staurosporine	N/A	N/A
RET (V804M)	30	98.694	97.95	80.9591	78.507	N/A	N/A	9.622e-10	Staurosporine	N/A	N/A
FGFR2 (N549H)	50	106.823	106.425	79.3192	78.6689	N/A	N/A	3.267e-09	Staurosporine	N/A	N/A
CTK/MATK	100	83.5094	80.9891	80.0286	78.6837	N/A	N/A	7.537e-07	Staurosporine	N/A	N/A
MST2/STK3	5	93.2734	89.8863	78.8292	83.1793	N/A	N/A	3.504e-09	Staurosporine	N/A	predicted
ALK6/BMPR1B	10	94.7916	93.5769	94.5349	78.8746	N/A	N/A	6.853e-09	LDN193189	N/A	N/A
FGFR2 (E565G)	10	98.5754	97.1999	79.4139	78.9631	N/A	N/A	2.099e-09	Staurosporine	N/A	N/A
CAMK2b	5	99.6078	99.0317	79.1224	82.3848	N/A	N/A	4.591e-11	Staurosporine	N/A	N/A
MNK1	50	106.237	105.095	79.3302	83.0008	N/A	N/A	6.675e-08	Staurosporine	N/A	N/A
MLCK2/MYLK2	100	95.1352	91.1736	80.2249	79.4899	N/A	N/A	1.918e-08	Staurosporine	N/A	N/A
EGFR (D770GY)	2.5	129.181	126.542	82.2896	79.8766	N/A	N/A	3.115e-08	Staurosporine	N/A	N/A
CDK17/cyclin Y (PCTK2)	20	80.6702	80.0629	86.5314	94.4642	N/A	N/A	7.588e-08	Staurosporine	N/A	N/A
MKK7	5	105.266	102.484	80.9422	80.2058	N/A	N/A	1.086e-06	Staurosporine	N/A	N/A
AMPK(A2/B2/G1)	50	94.2075	94.1455	82.1135	80.2545	N/A	N/A	2.658e-11	Staurosporine	N/A	N/A
AMPK(A2/B1/G1)	30	102.963	102.858	80.4291	80.3006	N/A	N/A	2.545e-11	Staurosporine	N/A	N/A
RET	20	94.3847	94.0339	84.458	80.3241	N/A	N/A	3.163e-09	Staurosporine	N/A	predicted
c-Kit (V654A)	15	85.8254	85.2103	81.441	80.4566	N/A	N/A	1.909e-08	Staurosporine	N/A	N/A
PDGFRa	5	85.4095	83.2703	82.5705	80.6081	N/A	N/A	3.248e-10	Staurosporine	N/A	N/A
KHS/MAP4K5	50	93.4936	91.6167	80.6165	80.72	N/A	N/A	5.037e-10	Staurosporine	N/A	N/A
EGFR (d747-752/P753S)	10	98.7436	98.3984	81.7825	80.8441	N/A	N/A	5.066e-08	Staurosporine	N/A	N/A
CDK5/p25	30	102.156	102.118	80.9355	87.2678	N/A	N/A	6.535e-09	Staurosporine	N/A	N/A
SGK2	100	109.71	108.048	85.5029	80.9929	N/A	N/A	1.939e-08	Staurosporine	N/A	N/A
MSK1/RPS6KA5	100	110.616	109.399	81.009	82.2113	N/A	N/A	3.399e-10	Staurosporine	N/A	N/A
EGFR (D770_N771insNPG)	2.5	106.118	103.119	83.5337	81.033	N/A	N/A	3.175e-08	Staurosporine	N/A	N/A
CDK3/cyclin E	100	102.681	102.34	82.1891	81.0398	N/A	N/A	2.415e-09	Staurosporine	N/A	predicted
STK33	50	104.265	103.018	81.3861	82.6237	N/A	N/A	1.631e-08	Staurosporine	N/A	N/A
BRSK1	50	100.26	99.1943	81.4048	85.4783	N/A	N/A	9.121e-10	Staurosporine	N/A	predicted
c-Kit (K642E)	50	82.2743	81.4708	85.5018	83.4358	N/A	N/A	3.859e-09	Staurosporine	N/A	N/A
IRAK4	15	117.982	106.927	81.4945	82.1069	N/A	N/A	8.231e-09	Staurosporine	N/A	N/A
PDGFRb	50	83.233	81.5293	92.1287	83.4702	N/A	N/A	2.859e-09	Staurosporine	N/A	N/A
SSTK/TSSK6	15	122.267	122.222	86.4922	81.6568	N/A	N/A	2.537e-07	Staurosporine	N/A	N/A
RET (A883F)	5	96.4412	95.3355	83.7125	81.6897	N/A	N/A	4.694e-09	Staurosporine	N/A	N/A
CDK1/cyclin E	30	113.061	108.794	81.7031	84.2889	N/A	N/A	8.426e-09	Staurosporine	N/A	N/A
MYO3b	10	113.385	111.446	88.2106	81.8836	N/A	N/A	1.108e-08	Staurosporine	N/A	N/A
CK1g3	20	99.6789	98.5388	81.9995	91.343	N/A	N/A	4.05e-06	Staurosporine	N/A	N/A
c-MET	10	105.072	99.5636	82.1495	90.8573	N/A	N/A	1.919e-07	Staurosporine	N/A	N/A
ERN1/IRE1	30	82.5047	82.4197	102.556	103.317	N/A	N/A	9.871e-08	Staurosporine	N/A	N/A
FER	50	102.457	101.552	82.6016	86.8183	N/A	N/A	2.967e-10	Staurosporine	N/A	predicted
JAK2 (V617F)	10	91.7064	91.381	83.1431	82.6727	N/A	N/A	6.304e-10	Staurosporine	N/A	N/A
OSR1/OXSR1	10	103.238	102.56	82.6967	86.6456	N/A	N/A	6.727e-08	Staurosporine	N/A	N/A
TIE2 (R849W)	5	90.889	89.6812	83.1321	82.7326	N/A	N/A	1.726e-08	Staurosporine	N/A	N/A
DAPK1	10	83.5205	82.8101	83.3221	86.0095	N/A	N/A	6.318e-09	Staurosporine	N/A	N/A
P38b/MAPK11	50	86.2587	82.8113	107.694	103.734	N/A	N/A	5.113e-08	SB202190	N/A	N/A
BRSK2	50	83.9035	83.6213	82.8516	82.9648	N/A	N/A	1.005e-09	Staurosporine	N/A	N/A
DLK/MAP3K12	30	122.166	120.307	84.6564	83.0184	N/A	N/A	1.813e-07	Staurosporine	N/A	N/A
RET-BCR	15	97.5337	96.4838	83.4201	83.1416	N/A	N/A	2.041e-09	Staurosporine	N/A	N/A
AKT2	100	97.2568	96.6853	83.9341	83.1633	N/A	N/A	2.525e-08	Staurosporine	N/A	predicted
TAK1	20	96.6942	96.2808	85.8393	83.2333	N/A	N/A	3.933e-08	Staurosporine	N/A	N/A
CAMK1b	30	94.866	91.5673	83.3634	93.2863	N/A	N/A	1.953e-08	Staurosporine	N/A	N/A
CDK1/cyclin A	10	97.5085	96.8562	83.4025	84.5961	N/A	N/A	1.658e-09	Staurosporine	N/A	N/A
EGFR (G719C)	5	100.255	99.099	84.596	83.5589	N/A	N/A	1.629e-07	Staurosporine	N/A	N/A
MEKK1	5	85.4724	83.5911	98.3383	96.9272	N/A	N/A	3.502e-07	Staurosporine	N/A	N/A
FGFR3 (K650Q)	5	106.532	105.477	84.5181	83.5973	N/A	N/A	2.633e-09	Staurosporine	N/A	N/A
ERBB2 (P780_Y781insGSP)	5	96.6902	95.3007	84.2619	83.6033	N/A	N/A	2.459e-09	Staurosporine	N/A	N/A
Aurora B	100	104.298	100.092	83.6184	87.6489	N/A	N/A	6.599e-09	Staurosporine	N/A	N/A
ERK7/MAPK15	10	102.269	97.4467	84.7784	83.6884	N/A	N/A	9.26e-09	Staurosporine	N/A	N/A
EIF2AK4	100	115.927	112.881	85.6522	83.7108	N/A	N/A	2.13e-07	Staurosporine	N/A	N/A
EPHA7	100	97.8825	95.915	86.7234	83.8201	N/A	N/A	1.408e-07	Staurosporine	N/A	predicted
PKN3/PRK3	30	103.929	102.601	83.9291	87.4792	N/A	N/A	1.904e-08	Staurosporine	N/A	N/A
AXL	100	98.9329	97.8199	83.9876	84.5773	N/A	N/A	1.033e-08	Staurosporine	N/A	N/A
AMPK(A2/B2/G2)	50	97.3854	96.1508	84.6072	84.2057	N/A	N/A	5.549e-11	Staurosporine	N/A	N/A
AKT1	100	98.3903	97.5868	84.3586	94.0887	N/A	N/A	6.922e-09	Staurosporine	N/A	N/A
CK1a1	10	100.967	96.2559	84.3741	91.9998	N/A	N/A	3.359e-06	Staurosporine	N/A	N/A
CDK7/cyclin H	50	85.3515	84.4692	95.8471	101.247	N/A	N/A	2.265e-07	Staurosporine	N/A	N/A
EGFR (A763_Y764insFHEA)	5	98.6568	97.5302	86.7445	84.5463	N/A	N/A	7.356e-08	Staurosporine	N/A	N/A
CHK2	50	103.602	102.756	84.5817	86.2415	N/A	N/A	9.901e-09	Staurosporine	N/A	N/A
EPHA8	100	94.0839	92.4194	95.2078	84.8037	N/A	N/A	4.916e-07	Staurosporine	N/A	N/A
CDK6/cyclin D1	30	105.6	105.579	84.9815	90.0698	N/A	N/A	2.307e-08	Staurosporine	N/A	N/A
YSK4/MAP3K19	1	88.6658	85.2269	85.7532	93.1797	N/A	N/A	2.274e-09	Staurosporine	N/A	N/A
TAOK1	30	95.0458	92.2787	88.7592	85.2277	N/A	N/A	2.041e-09	Staurosporine	N/A	N/A
RIPK4	2.5	87.1968	85.2928	N/A	N/A	N/A	N/A	2.32e-07	Staurosporine	N/A	N/A
c-Src (T341M)	20	98.332	97.1871	86.2957	85.4652	N/A	N/A	1.564e-10	Staurosporine	N/A	N/A
HPK1/MAP4K1	10	120.791	120.082	97.5423	85.5698	N/A	N/A	4.428e-08	Ro-31-8220	N/A	N/A
MRCKa/CDC42BPA	1	99.6787	98.4332	87.5836	85.5711	N/A	N/A	9.597e-10	Staurosporine	N/A	N/A
EGFR (T790M)	2.5	95.4006	95.0442	85.7286	85.6706	N/A	N/A	2.575e-09	Staurosporine	N/A	N/A
AMPK(A1/B1/G3)	30	118.715	118.212	86.0787	85.6806	N/A	N/A	4.972e-11	Staurosporine	N/A	N/A
IRR/INSRR	100	101.609	101.604	85.7373	91.7893	N/A	N/A	1.478e-07	Staurosporine	N/A	N/A
PKD2/PRKD2	50	99.2773	97.4032	87.0353	85.9226	N/A	N/A	2.108e-09	Staurosporine	N/A	N/A
CDC7/DBF4	2.5	106.629	105.451	85.9421	89.5948	N/A	N/A	1.58e-08	Staurosporine	N/A	predicted
EGFR (d746)	20	98.7466	97.3096	86.5658	85.983	N/A	N/A	3.71e-08	Staurosporine	N/A	N/A
PLK2	100	106.14	105.081	86.0739	87.3991	N/A	N/A	6.68e-07	Staurosporine	N/A	N/A
ZIPK/DAPK3	10	98.575	97.9576	89.8146	86.1578	N/A	N/A	2.563e-09	Staurosporine	N/A	N/A
VRK2	10	101.51	100.259	91.1924	86.2117	N/A	N/A	9.05e-06	Ro-31-8220	N/A	N/A
CAMK1d	30	100.719	100.179	86.2532	88.3387	N/A	N/A	6.017e-10	Staurosporine	N/A	N/A
TIE2 (Y897C)	30	100.14	99.299	88.0425	86.3435	N/A	N/A	8.324e-08	Staurosporine	N/A	N/A
c-MET (F1200I)	10	100.453	100.139	86.4451	86.3967	N/A	N/A	3.51e-07	Staurosporine	N/A	N/A
MAK	100	94.6652	94.5707	86.4107	90.2821	N/A	N/A	4.971e-08	Staurosporine	N/A	N/A
JNK2	20	99.6716	99.1362	90.0041	86.4301	N/A	N/A	4.665e-06	Staurosporine	N/A	N/A
PDGFRa-FIP1L1	10	98.6438	97.5087	87.7141	86.4573	N/A	N/A	2.451e-09	Staurosporine	N/A	N/A
GLK/MAP4K3	15	87.1434	86.4624	89.8492	87.93	N/A	N/A	8.498e-11	Staurosporine	N/A	N/A
ERK5/MAPK7	5	86.5748	86.4819	91.3322	87.1412	N/A	N/A	8.203e-06	Staurosporine	N/A	N/A
PKAcg	5	103.972	102.376	101.235	86.6705	N/A	N/A	2.876e-09	Staurosporine	N/A	N/A
CDK2/cyclin O	50	101.358	100.704	92.8019	86.723	N/A	N/A	1.508e-09	Staurosporine	N/A	N/A
CAMK1g	100	97.7538	93.8428	86.7819	87.2383	N/A	N/A	1.516e-08	Staurosporine	N/A	N/A
IR	50	96.8149	96.7718	86.9524	88.476	N/A	N/A	3.483e-08	Staurosporine	N/A	N/A
MARK4	10	97.1319	95.9918	90.9657	86.9586	N/A	N/A	6.446e-11	Staurosporine	N/A	N/A
CDK9/cyclin K	20	104.239	104.022	86.9744	87.9705	N/A	N/A	6.24e-09	Staurosporine	N/A	N/A
PKCepsilon	30	106.888	103.783	87.052	97.3389	N/A	N/A	3.295e-10	Staurosporine	N/A	N/A
WEE1	50	116.112	114.106	87.1508	87.744	N/A	N/A	8.915e-08	Wee-1 Inhibitor	N/A	N/A
MSK2/RPS6KA4	50	94.4212	94.1043	87.3044	91.9407	N/A	N/A	9.007e-09	Staurosporine	N/A	N/A
MNK2	100	105.021	103.842	91.9746	87.336	N/A	N/A	3.389e-08	Staurosporine	N/A	N/A
KSR1 (L639F)	5	103.343	102.74	87.7813	87.4511	N/A	N/A	7.142e-06	Staurosporine	N/A	N/A
EGFR (L747S)	2.5	107.911	107.238	88.0342	87.5549	N/A	N/A	3.953e-08	Staurosporine	N/A	N/A
KDR/VEGFR2	20	100.519	99.8854	88.7341	87.6921	N/A	N/A	1.393e-08	Staurosporine	N/A	predicted
GRK4	15	97.7297	97.3698	90.0379	87.9138	N/A	N/A	7.722e-08	Staurosporine	N/A	predicted
EEF2K	10	104.541	102.884	89.192	88.0079	N/A	N/A	7.797e-06	NH125	N/A	N/A
TGFBR2	1	129.225	124.561	92.9164	88.0541	N/A	N/A	1.655e-07	LDN193189	N/A	N/A
CAMK4	100	93.6593	90.3049	91.033	88.0948	N/A	N/A	3.014e-07	Staurosporine	N/A	N/A
EGFR (d746-750/T790M/C797S)	5	100.684	100.468	88.6369	88.1188	N/A	N/A	3.27e-10	Staurosporine	N/A	N/A
FAK/PTK2	50	98.0322	96.6236	91.2933	88.3005	N/A	N/A	1.818e-08	Staurosporine	N/A	N/A
EGFR (L858R)	5	96.9837	96.4791	88.8211	88.4023	N/A	N/A	2.025e-08	Staurosporine	N/A	N/A
EPHA6	10	91.9788	91.8858	91.0369	88.4424	N/A	N/A	1.612e-08	Staurosporine	N/A	N/A
STK32B/YANK2	100	88.8107	88.4988	106.734	103.935	N/A	N/A	7.83e-08	Staurosporine	N/A	N/A
PHKg1	100	98.2035	96.9379	88.5533	91.203	N/A	N/A	2.474e-09	Staurosporine	N/A	predicted
ERBB4/HER4	2.5	92.7699	92.6967	88.8482	91.2325	N/A	N/A	1.289e-07	Staurosporine	N/A	N/A
TIE2 (Y1108F)	100	110.402	108.399	90.0075	88.958	N/A	N/A	7.958e-08	Staurosporine	N/A	N/A
EGFR (D761Y)	5	98.0771	97.696	89.9944	88.9681	N/A	N/A	2.807e-08	Staurosporine	N/A	N/A
PKAcb	5	102.987	100.856	96.3351	88.9803	N/A	N/A	5.715e-10	Staurosporine	N/A	N/A
TBK1	50	107.175	105.065	89.4358	93.0974	N/A	N/A	1.538e-09	Staurosporine	N/A	N/A
P38a/MAPK14	2.5	95.1113	90.3263	89.5952	103.099	N/A	N/A	1.276e-08	SB202190	N/A	N/A
IRAK1	20	104.561	104.168	102.332	89.6252	N/A	N/A	4.384e-08	Staurosporine	N/A	N/A
PKCg	15	99.6501	97.0238	91.3223	89.6349	N/A	N/A	1.404e-09	Staurosporine	N/A	N/A
RET (E762Q)	50	96.5698	89.6387	94.2061	93.815	N/A	N/A	4.398e-09	Staurosporine	N/A	N/A
CAMKK2	30	110.465	109.012	89.6533	95.0221	N/A	N/A	2.138e-08	Staurosporine	N/A	predicted
p70S6Kb/RPS6KB2	15	112.729	108.187	96.597	89.6539	N/A	N/A	3.156e-09	Staurosporine	N/A	N/A
MLK2/MAP3K10	50	91.0576	89.7401	98.6044	99.8556	N/A	N/A	2.222e-09	Staurosporine	N/A	N/A
p70S6K/RPS6KB1	15	107.245	107.144	91.2647	89.7499	N/A	N/A	3.598e-10	Staurosporine	N/A	N/A
SRPK2	30	99.4837	97.5181	89.8517	90.1924	N/A	N/A	5.038e-07	Staurosporine	N/A	predicted
TRPM7/CHAK1	100	101.046	98.9458	92.1826	89.8653	N/A	N/A	9.948e-06	NH125	N/A	N/A
IKKe/IKBKE	30	109.176	104.37	95.675	90.0645	N/A	N/A	3.751e-10	Staurosporine	N/A	N/A
EIF2AK2	20	108.122	107.073	90.4786	90.0791	N/A	N/A	4.997e-08	Staurosporine	N/A	N/A
ALK5/TGFBR1	100	94.6465	93.5345	90.1022	93.129	N/A	N/A	1.491e-06	LDN193189	N/A	N/A
EGFR (L861Q)	5	103.949	100.91	90.9023	90.1247	N/A	N/A	5.936e-08	Staurosporine	N/A	N/A
TSSK2	15	101.822	101.799	90.2583	95.7397	N/A	N/A	5.763e-09	Staurosporine	N/A	N/A
MEK1	2.5	95.8492	95.7495	90.3105	96.2498	N/A	N/A	1.194e-08	Staurosporine	N/A	N/A
TSSK3/STK22C	15	147.385	144.694	93.1411	90.3503	N/A	N/A	9.655e-09	Staurosporine	N/A	N/A
LCK2/ICK	15	112.876	109.491	90.4202	90.6194	N/A	N/A	5.132e-08	Staurosporine	N/A	N/A
JAK1	15	96.0713	94.1	95.0187	90.4325	N/A	N/A	5.501e-10	Staurosporine	N/A	N/A
KSR1 (A635F)	5	100.084	96.9136	93.3174	90.4609	N/A	N/A	5.79e-06	Staurosporine	N/A	N/A
NIM1	10	99.7746	99.7284	90.5011	90.5818	N/A	N/A	9.416e-08	Staurosporine	N/A	N/A
CAMK1a	100	109.003	103.581	91.428	90.5233	N/A	N/A	6.461e-09	Staurosporine	N/A	N/A
DCAMKL2	100	97.8424	96.2957	96.7381	90.5595	N/A	N/A	4.966e-08	Staurosporine	N/A	N/A
NEK3	100	91.4607	90.5981	116.769	115.065	N/A	N/A	0.0003205	Staurosporine	N/A	N/A
c-Kit (V559D/V654A)	5	102.538	102.174	91.082	90.6263	N/A	N/A	1.262e-09	Staurosporine	N/A	N/A
SRPK1	30	101.363	101.353	90.661	91.93	N/A	N/A	7.036e-08	Staurosporine	N/A	N/A
c-MET (T992I)	5	91.3506	90.7297	95.5711	94.9881	N/A	N/A	1.644e-07	Staurosporine	N/A	N/A
EGFR (d746-750)	50	94.0239	93.7433	91.7797	90.7924	N/A	N/A	3.153e-08	Staurosporine	N/A	N/A
PKG1a	30	95.6566	92.8057	90.9142	91.2354	N/A	N/A	1.651e-09	Staurosporine	N/A	N/A
PKA	20	111.08	108.654	90.9718	91.3651	N/A	N/A	2.029e-09	Staurosporine	N/A	N/A
MLK3/MAP3K11	100	103.911	103.886	91.0077	94.8584	N/A	N/A	6.173e-09	Staurosporine	N/A	predicted
PKCb2	50	102.184	101.942	91.0973	94.2108	N/A	N/A	1.109e-09	Staurosporine	N/A	N/A
CAMK2a	20	103.693	102.761	91.1195	96.8396	N/A	N/A	5.896e-11	Staurosporine	N/A	N/A
c-MET (D1228H)	100	92.424	91.1527	98.6278	97.829	N/A	N/A	2.309e-07	Staurosporine	N/A	N/A
GRK5	30	102.102	101.049	96.0295	91.1624	N/A	N/A	2.529e-07	Staurosporine	N/A	N/A
DNA-PK	10	91.636	91.2082	97.7718	95.1442	N/A	N/A	1.517e-08	PI-103	N/A	N/A
SYK	100	101.74	101.248	94.0207	91.2174	N/A	N/A	3.507e-10	Staurosporine	N/A	N/A
ROCK1	10	96.4147	95.7647	91.3671	93.8113	N/A	N/A	4.672e-10	Staurosporine	N/A	N/A
ALK1/ACVRL1	100	104.946	102.875	95.6194	91.4406	N/A	N/A	5.729e-08	LDN193189	N/A	N/A
CAMKK1	100	104.252	103.577	99.0115	91.536	N/A	N/A	7.593e-08	Staurosporine	N/A	N/A
ULK3	5	94.7964	91.5938	100.387	98.124	N/A	N/A	2.159e-09	Staurosporine	N/A	N/A
NLK	100	92.5468	91.7174	94.8247	94.1681	N/A	N/A	8.722e-08	Staurosporine	N/A	N/A
DAPK2	5	95.439	94.9291	96.6105	91.7342	N/A	N/A	3.524e-09	Staurosporine	N/A	predicted
TLK2	5	98.6785	97.3394	91.8957	92.5643	N/A	N/A	1.211e-09	Staurosporine	N/A	N/A
MARK3	15	110.663	108.047	100.487	91.9084	N/A	N/A	3.114e-10	Staurosporine	N/A	N/A
JNK1	15	102.94	101.319	99.3283	91.9124	N/A	N/A	1.102e-06	Staurosporine	N/A	predicted
RET (V804E)	20	93.2765	91.9765	92.1729	92.1608	N/A	N/A	3.568e-09	Staurosporine	N/A	N/A
PKCa	10	94.053	92.0204	94.5152	93.5439	N/A	N/A	3.491e-10	Staurosporine	N/A	N/A
PKCd	15	96.3613	95.8388	92.0315	94.5517	N/A	N/A	1.655e-10	Staurosporine	N/A	N/A
MLK1/MAP3K9	50	102.835	102.582	92.0723	93.8924	N/A	N/A	8.016e-10	Staurosporine	N/A	predicted
AKT3	50	99.9973	99.0169	92.1349	93.7593	N/A	N/A	5.692e-09	Staurosporine	N/A	N/A
CDK6/cyclin D3	100	113.361	111.999	92.2218	116.881	N/A	N/A	1.721e-07	Staurosporine	N/A	N/A
EPHB3	50	95.5421	94.5845	94.5063	92.2428	N/A	N/A	2.215e-06	Staurosporine	N/A	N/A
PKCzeta	15	102.23	101.963	92.2894	94.1508	N/A	N/A	1.004e-07	Staurosporine	N/A	N/A
CDK2/cyclin E	50	100.651	98.1805	93.6703	92.5109	N/A	N/A	2.341e-09	Staurosporine	N/A	N/A
CDK14/cyclin Y (PFTK1)	15	102.792	102.687	93.0936	92.5546	N/A	N/A	2.232e-07	Staurosporine	N/A	N/A
ARK5/NUAK1	30	93.9356	92.5664	97.2664	99.6384	N/A	N/A	1.006e-09	Staurosporine	N/A	predicted
AKT1 (E17K)	50	100.564	93.1223	94.19	92.8314	N/A	N/A	2.1e-09	Staurosporine	N/A	N/A
IKKa/CHUK	30	94.7407	93.5361	102.855	92.8424	N/A	N/A	4.851e-07	Staurosporine	N/A	N/A
Aurora C	30	96.0178	94.3185	92.8585	94.1839	N/A	N/A	4.398e-09	Staurosporine	N/A	predicted
KSR2 (R676S)	5	96.8088	96.2881	92.968	92.8939	N/A	N/A	5.814e-06	Staurosporine	N/A	N/A
ITK	30	94.0928	92.9605	95.6154	103.826	N/A	N/A	2.825e-08	Staurosporine	N/A	N/A
MST4	100	95.1164	93.0145	93.7483	98.2952	N/A	N/A	4.969e-09	Staurosporine	N/A	N/A
PKCb1	50	93.8018	93.0745	109.378	110.177	N/A	N/A	3.071e-09	Staurosporine	N/A	N/A
LATS1	10	98.5658	98.4365	95.486	93.1375	N/A	N/A	9.144e-09	Staurosporine	N/A	N/A
SBK1	10	94.5868	93.4003	99.8088	95.4253	N/A	N/A	6.757e-08	Staurosporine	N/A	N/A
CK1g1	20	97.4801	93.435	95.4133	103.492	N/A	N/A	7.812e-06	Staurosporine	N/A	N/A
EGFR (d746-750/C797S)	20	93.9487	93.4819	N/A	N/A	N/A	N/A	6.798e-09	Staurosporine	N/A	N/A
PBK/TOPK	15	98.2571	96.6058	93.8154	93.4826	N/A	N/A	1.328e-07	Staurosporine	N/A	N/A
RET (M918T)	50	97.4824	96.8281	97.6556	93.5111	N/A	N/A	3.25e-09	Staurosporine	N/A	N/A
ERK2/MAPK1	50	94.6174	93.5228	105.562	97.2233	N/A	N/A	2.74e-09	SCH772984	N/A	N/A
COT1/MAP3K8	100	95.3743	93.5556	115.989	117.462	N/A	N/A	7.833e-06	Ro-31-8220	N/A	N/A
ERBB2 (V777_G778insCG)	5	103.651	102.784	94.9235	93.6384	N/A	N/A	7.849e-08	Staurosporine	N/A	N/A
HGK/MAP4K4	100	109.532	108.63	98.587	93.7652	N/A	N/A	3.385e-09	Staurosporine	N/A	predicted
KSR2	5	96.2773	96.0189	94.0632	96.3047	N/A	N/A	3.751e-06	Staurosporine	N/A	N/A
ALK4/ACVR1B	50	95.0073	94.1244	110.741	106.974	N/A	N/A	4.405e-07	LDN193189	N/A	N/A
NEK6	100	95.3833	94.1736	107.37	101.645	N/A	N/A	3.551e-05	PKR Inhibitor	N/A	N/A
MEKK6	2.5	95.9878	94.4926	94.2194	97.2895	N/A	N/A	9.496e-08	Staurosporine	N/A	N/A
TTBK1	5	109.299	109.068	100.572	94.3674	N/A	N/A	3.03e-05	SB202190	N/A	N/A
c-MET (Y1230C)	10	103.09	102.31	96.9861	94.4338	N/A	N/A	1.98e-07	Staurosporine	N/A	N/A
RON/MST1R	15	100.015	94.4608	106.336	99.1672	N/A	N/A	1.981e-07	Staurosporine	N/A	N/A
RSK3	20	95.1954	94.5126	119.092	119.382	N/A	N/A	1.444e-10	Staurosporine	N/A	predicted
NEK4	10	95.4003	95.1813	95.0743	94.7507	N/A	N/A	1.744e-07	Staurosporine	N/A	N/A
PKCiota	50	96.0089	94.9807	94.8896	98.0443	N/A	N/A	2.736e-08	Staurosporine	N/A	N/A
PAK1	100	101.945	101.443	97.1948	94.9702	N/A	N/A	1.197e-09	Staurosporine	N/A	N/A
CDK19/cyclin C	20	96.2152	95.2398	N/A	N/A	N/A	N/A	2.178e-11	Staurosporine	N/A	N/A
EGFR (d747-749)	20	99.2793	98.2556	96.5036	95.3688	N/A	N/A	4.022e-08	Staurosporine	N/A	N/A
P38a (T106M)	5	99.7528	98.913	95.8034	95.3865	N/A	N/A	2.563e-06	Staurosporine	N/A	N/A
MEK3	1	96.8359	95.4011	102.787	102.859	N/A	N/A	4.282e-09	Staurosporine	N/A	N/A
NEK1	100	109.762	102.762	95.6563	96.3568	N/A	N/A	1.081e-07	Staurosporine	N/A	N/A
STK38/NDR1	20	98.9497	98.1026	95.6709	97.6507	N/A	N/A	6.801e-10	Staurosporine	N/A	N/A
PKN2/PRK2	10	99.3522	98.6017	95.6805	98.7202	N/A	N/A	5.388e-09	Staurosporine	N/A	N/A
PAK6	100	97.2164	95.6962	105.701	106.533	N/A	N/A	7.481e-08	Staurosporine	N/A	N/A
BRAF-FAM131B (Fex2Bex9)	30	111.023	110.187	95.9792	95.7247	N/A	N/A	1.282e-08	GW5074	N/A	N/A
SNARK/NUAK2	50	98.5795	96.8316	100.439	95.7897	N/A	N/A	1.574e-09	Staurosporine	N/A	N/A
ERK1	100	96.0817	95.8726	100.587	104.635	N/A	N/A	9.807e-09	SCH772984	N/A	N/A
c-MET (V1092I)	5	97.1887	95.9081	98.2724	97.2314	N/A	N/A	2.258e-07	Staurosporine	N/A	N/A
FGFR4 (V550E)	2.5	101.212	100.419	96.9001	95.9199	N/A	N/A	3.735e-07	Staurosporine	N/A	N/A
DCAMKL1	50	96.8614	95.9492	113.2	113.256	N/A	N/A	3.11e-07	Staurosporine	N/A	N/A
GRK6	50	97.2471	96.4339	97.2538	95.9839	N/A	N/A	1.195e-07	Staurosporine	N/A	N/A
GRK3	20	97.9139	96.0197	109.144	107.769	N/A	N/A	1.451e-06	Staurosporine	N/A	N/A
SGK3/SGKL	20	106.044	105.876	100.908	96.3621	N/A	N/A	1.405e-07	Staurosporine	N/A	N/A
c-MET (M1250T)	10	112.897	112.05	99.7488	96.365	N/A	N/A	2.718e-07	Staurosporine	N/A	N/A
CDK2/Cyclin A1	15	97.3608	96.4018	108.233	116.968	N/A	N/A	3.629e-09	Staurosporine	N/A	N/A
AKT2 (E17K)	100	98.0479	96.6268	108.307	108.301	N/A	N/A	3.648e-09	Staurosporine	N/A	N/A
PDK1/PDPK1	15	102.394	101.644	99.4075	96.8755	N/A	N/A	4.451e-10	Staurosporine	N/A	N/A
SGK1	100	100.222	99.7056	99.0296	97.0527	N/A	N/A	1.775e-08	Staurosporine	N/A	N/A
BRAF (T599_V600insT)	50	98.9334	97.0534	105.058	103.753	N/A	N/A	1.771e-08	GW5074	N/A	N/A
KSR1	15	98.8284	97.6255	99.7534	97.0617	N/A	N/A	8.894e-06	Staurosporine	N/A	N/A
PDGFRa (V561D)	15	103.623	103.61	99.6581	97.0669	N/A	N/A	1.279e-08	Staurosporine	N/A	N/A
RET (G691S)	100	100.958	100.12	98.5574	97.0883	N/A	N/A	8.307e-09	Staurosporine	N/A	N/A
EGFR (G719D)	10	98.9924	97.1899	103.587	102.86	N/A	N/A	1.268e-07	Staurosporine	N/A	N/A
CDK9/cyclin T1	20	105.299	103.101	100.375	97.2164	N/A	N/A	1.181e-08	Staurosporine	N/A	predicted
TIE2 (Y897S)	100	117.035	116.813	98.6647	97.3072	N/A	N/A	1.23e-06	Staurosporine	N/A	N/A
MAPKAPK3	100	105.181	103.466	97.3134	100.894	N/A	N/A	9.279e-06	Staurosporine	N/A	N/A
FGFR4 (N535K)	2.5	100.515	97.3292	101.246	100.616	N/A	N/A	7.347e-07	Staurosporine	N/A	N/A
FGFR1 (V561M)	10	103.326	101.681	97.6811	97.3746	N/A	N/A	5.783e-10	Staurosporine	N/A	N/A
ERBB2/HER2	20	98.1915	97.407	100.629	122.788	N/A	N/A	8.178e-08	Staurosporine	N/A	N/A
CK1g2	30	99.3589	97.4309	109.68	121.92	N/A	N/A	4.237e-06	Staurosporine	N/A	N/A
EIF2AK3	20	104.083	103.584	100.949	97.4782	N/A	N/A	5.529e-10	GSK-2606414	N/A	N/A
CK2a2	20	111.451	108.659	97.5098	127.538	N/A	N/A	6.809e-07	Staurosporine	N/A	N/A
BRAF (G464V)	100	97.8795	97.5969	N/A	N/A	N/A	N/A	2.955e-07	GW5074	N/A	N/A
RET (R749T)	50	98.3981	97.7921	105.791	105.38	N/A	N/A	1.285e-09	Staurosporine	N/A	N/A
ULK2	10	107.247	104.478	106.769	97.8194	N/A	N/A	3.829e-09	Staurosporine	N/A	predicted
EGFR (d752-759)	5	99.3694	98.0132	103.192	102.23	N/A	N/A	1.207e-07	Staurosporine	N/A	N/A
WNK3	100	112.269	110.27	98.0635	98.952	N/A	N/A	3.574e-06	Wee-1 Inhibitor	N/A	N/A
PAK3	20	108.116	107.817	98.0967	99.468	N/A	N/A	3.746e-10	Staurosporine	N/A	N/A
BRAF	10	104.983	103.969	98.0983	101.596	N/A	N/A	2.525e-08	GW5074	N/A	N/A
BRAF (V599E)	20	98.7628	98.1286	109.907	109.716	N/A	N/A	9.401e-09	GW5074	N/A	N/A
ROCK2	50	99.2932	98.1812	105.412	99.3449	N/A	N/A	5.21e-10	Staurosporine	N/A	N/A
EGFR (G719S)	5	99.3762	98.8404	99.6594	98.1887	N/A	N/A	3.387e-07	Staurosporine	N/A	N/A
TAOK3/JIK	50	100.149	98.3312	126.218	119.379	N/A	N/A	4.267e-09	Staurosporine	N/A	N/A
CK1a1L	10	99.9997	99.8565	98.3374	100.848	N/A	N/A	1.81e-06	Staurosporine	N/A	N/A
BRAF (V600D)	50	100.306	98.3469	N/A	N/A	N/A	N/A	1.007e-08	GW5074	N/A	N/A
BRAF (V600K)	50	99.204	98.471	N/A	N/A	N/A	N/A	1.258e-08	GW5074	N/A	N/A
c-MET (P991S)	10	100.331	98.5245	109.365	108.914	N/A	N/A	1.401e-07	Staurosporine	N/A	N/A
FES/FPS	50	99.4346	99.3324	98.5823	98.7092	N/A	N/A	2.027e-09	Staurosporine	N/A	N/A
TESK2	15	100.012	98.616	N/A	N/A	N/A	N/A	1.568e-05	Staurosporine	N/A	N/A
PAK2	50	99.2789	99.268	99.5933	98.6247	N/A	N/A	5.157e-09	Staurosporine	N/A	N/A
BRAF (G469A)	50	99.7446	98.8346	N/A	N/A	N/A	N/A	2.63e-08	GW5074	N/A	N/A
CAMK2g	30	105.909	105.883	98.842	100.302	N/A	N/A	3.788e-10	Staurosporine	N/A	N/A
CK2a	50	116.718	112.961	101.256	98.8712	N/A	N/A	3.98e-07	GW5074	N/A	N/A
c-MET (Y1230A)	5	100.521	98.8958	117.074	113.076	N/A	N/A	2.328e-07	Staurosporine	N/A	N/A
MLK4	5	100.66	99.1174	140.969	127.408	N/A	N/A	1.525e-06	Staurosporine	N/A	N/A
EGFR (d746-750/T790M)	30	100.404	99.123	118.012	117.519	N/A	N/A	9.402e-10	Staurosporine	N/A	N/A
DMPK	15	100.351	99.2564	110.139	108.994	N/A	N/A	9.157e-08	Staurosporine	N/A	N/A
EGFR (C797A)	2.5	101.774	99.3744	N/A	N/A	N/A	N/A	1.575e-08	Staurosporine	N/A	N/A
HIPK2	15	105.109	103.592	100.552	99.3867	N/A	N/A	1.566e-06	Staurosporine	N/A	N/A
ERBB2 (D769H)	5	102.15	99.6466	N/A	N/A	N/A	N/A	2.533e-08	Staurosporine	N/A	N/A
ERBB2 (D769Y)	10	100.264	99.7567	N/A	N/A	N/A	N/A	8.424e-09	Staurosporine	N/A	N/A
MYLK3	10	100.376	99.8943	100.018	102.14	N/A	N/A	1.042e-07	Staurosporine	N/A	N/A
DRAK1/STK17A	30	99.9108	99.8965	106.193	101.513	N/A	N/A	2.694e-08	Staurosporine	N/A	N/A
TYRO3/SKY	20	106.991	106.192	101.956	100.055	N/A	N/A	3.985e-09	Staurosporine	N/A	N/A
EGFR (T790M/C797S/L858R)	1	100.266	100.184	N/A	N/A	N/A	N/A	1.527e-10	Staurosporine	N/A	N/A
BRAF (K601E)	100	100.85	100.377	106.777	105.707	N/A	N/A	7.49e-09	GW5074	N/A	N/A
NEK11	50	101.812	100.524	116.96	110.574	N/A	N/A	3.188e-06	Staurosporine	N/A	N/A
TIE2/TEK	30	107.623	106.943	100.681	104.157	N/A	N/A	8.518e-08	Staurosporine	N/A	N/A
c-MET (T1173I)	5	118.101	114.348	101.535	100.783	N/A	N/A	1.637e-07	Staurosporine	N/A	N/A
TESK1	50	104.039	104.013	100.791	105.129	N/A	N/A	8.087e-07	Staurosporine	N/A	N/A
GRK2	50	106.162	104.966	104.047	100.995	N/A	N/A	2.418e-06	Staurosporine	N/A	N/A
YES1 (T348I)	5	103.151	101.232	N/A	N/A	N/A	N/A	1.789e-09	Staurosporine	N/A	N/A
ALK2 (Q207D)	15	106.327	101.588	154.33	151.021	N/A	N/A	1.134e-08	LDN193189	N/A	N/A
MAPKAPK2	30	105.735	105.076	101.619	111.538	N/A	N/A	4.58e-07	Staurosporine	N/A	N/A
LKB1	100	105.589	103.125	110.034	101.639	N/A	N/A	2.76e-07	Staurosporine	N/A	N/A
MEKK3	15	121.607	120.795	105.879	101.69	N/A	N/A	1.132e-08	Staurosporine	N/A	N/A
PKCtheta	20	101.707	101.698	148.343	152.259	N/A	N/A	1.708e-09	Staurosporine	N/A	N/A
MAPKAPK5/PRAK	30	103.754	101.76	101.702	106.877	N/A	N/A	8.249e-07	Staurosporine	N/A	N/A
HIPK1	50	104.266	102.118	132.58	127.637	N/A	N/A	7.999e-07	Ro-31-8220	N/A	N/A
STK25/YSK1	20	109.795	107.237	107.194	102.308	N/A	N/A	2.024e-09	Staurosporine	N/A	N/A
BRAF (V600A)	50	104.604	102.37	118.713	115.343	N/A	N/A	1.345e-08	GW5074	N/A	N/A
mTOR/FRAP1	50	N/A	N/A	106.981	102.639	N/A	N/A	1.286e-07	PI-103	N/A	N/A
c-MET (D1228N)	50	107.232	105.323	108.369	102.654	N/A	N/A	2.285e-07	Staurosporine	N/A	N/A
BRAF-KIAA1549 (Kex15Bex9)	20	106.107	102.916	N/A	N/A	N/A	N/A	1.048e-08	GW5074	N/A	N/A
PKG2/PRKG2	30	103.559	103.556	108.251	103.472	N/A	N/A	7.897e-10	Staurosporine	N/A	N/A
RAF1	5	105.27	103.941	106.247	110.073	N/A	N/A	8.794e-09	GW5074	N/A	N/A
ERBB2 (V777L)	10	104.871	104.184	N/A	N/A	N/A	N/A	1.929e-08	Staurosporine	N/A	N/A
PRKX	30	112.392	112.109	107.832	104.29	N/A	N/A	1.091e-09	Staurosporine	N/A	N/A
ZAP70	30	104.973	104.435	108.425	107.156	N/A	N/A	1.804e-08	Staurosporine	N/A	N/A
IGF1R	30	105.512	104.487	180.041	107.259	N/A	N/A	1.083e-07	Staurosporine	N/A	N/A
STK38L/NDR2	20	107.547	105.087	104.702	104.537	N/A	N/A	1.941e-09	Staurosporine	N/A	N/A
BRAF-KIAA1549 (Kex16Bex9)	20	104.704	104.592	N/A	N/A	N/A	N/A	3.783e-08	GW5074	N/A	N/A
MARK1	30	109.528	104.632	112.084	114.325	N/A	N/A	2.392e-10	Staurosporine	N/A	N/A
BRAF (L597V)	30	106.509	104.652	N/A	N/A	N/A	N/A	1.56e-08	GW5074	N/A	N/A
P38g	50	106.418	104.657	119.435	107.422	N/A	N/A	2.234e-06	Staurosporine	N/A	N/A
BRAF (d485-489/P490Y)	100	104.998	104.801	N/A	N/A	N/A	N/A	1.192e-07	GW5074	N/A	N/A
PHKg2	20	106.635	106.258	105.026	104.988	N/A	N/A	5.803e-10	Staurosporine	N/A	N/A
SRMS	30	111.113	110.032	109.237	105.354	N/A	N/A	1.058e-05	Staurosporine	N/A	N/A
c-MET (Y1230D)	10	110.339	109.178	109.129	105.382	N/A	N/A	1.158e-07	Staurosporine	N/A	N/A
ASK1/MAP3K5	100	105.964	105.528	109.882	107.947	N/A	N/A	1.157e-07	Staurosporine	N/A	predicted
JNK3	30	107.435	106.787	118.234	121.647	N/A	N/A	2.229e-07	JNKi VIII	N/A	N/A
HIPK3	30	107.603	106.964	111.151	115.589	N/A	N/A	5.948e-06	Staurosporine	N/A	N/A
BRAF-SRGAP3 (Sex12Bex9)	30	107.788	106.995	N/A	N/A	N/A	N/A	1.755e-08	GW5074	N/A	N/A
EIF2AK1	50	127.283	122.692	109.677	107.015	N/A	N/A	9.211e-08	GSK-2606414	N/A	N/A
ARAF	15	107.448	107.232	158.412	152.151	N/A	N/A	1.396e-08	GW5074	N/A	N/A
CDK18/cyclin Y (PCTK3)	20	110.722	109.58	107.239	107.646	N/A	N/A	1.013e-07	Staurosporine	N/A	N/A
PAK5	30	107.96	107.765	119.439	112.877	N/A	N/A	6.167e-09	Staurosporine	N/A	N/A
MEKK2	20	123.224	118.794	108.635	120.486	N/A	N/A	1.82e-08	Staurosporine	N/A	N/A
BRAF (R506_K507insVLR)	30	111.385	111.368	N/A	N/A	N/A	N/A	7.499e-08	GW5074	N/A	N/A
NEK7	30	116.356	116.204	113.244	121.161	N/A	N/A	1.243e-05	PKR Inhibitor	N/A	N/A
ALK2/ACVR1	20	119.815	117.921	124.807	113.848	N/A	N/A	1.85e-08	LDN193189	N/A	N/A
ALK2 (R206H)	20	114.13	113.965	142.452	137.827	N/A	N/A	9.476e-09	LDN193189	N/A	N/A
PAK4	20	119.372	118.566	128.897	124.228	N/A	N/A	5.081e-08	Staurosporine	N/A	N/A
TTBK2	20	122.379	121.051	124.471	121.59	N/A	N/A	9.408e-06	SB202190	N/A	N/A
