# Supplementary material for: Evolution of kinase polypharmacology across HSP90 drug discovery
Source: Cell Chem Biol. 2021 Oct 21;28(10):1433–1445.e3. doi: 10.1016/j.chembiol.2021.05.004 (PMC8550792; doi:10.1016/j.chembiol.2021.05.004)
Supplement: Table S4. Concentration-response curves of the most potent kinase off-targets of luminespib and ganetespib, related to Figure 4 [file mmc5.xlsx]

## Sheet: Concentration-response curve
Table S4. Concentration-response curves of the most potent kinase off-targets of luminespib and ganetespib, related to Figure 4
ABL1 - % activty
Conc.(M)	Ganetespib	Ganetespib	Ganetespib	Luminespib	Luminespib	Luminespib	Staurosporine	Stauro Conc.(M)		Conc.(M)	Ganetespib (n=1)	Ganetespib (n=2)	Ganetespib (n=3)	Luminespib (n=1)	Luminespib (n=2)	Luminespib (n=3)
1e-05	5.93025	5.2041	5.02849	5.58061	6.72717	7.98102	-0.220118	2e-05		1e-05	94.0697	94.7959	94.9715	94.4194	93.2728	92.019
3.33333e-06	15.9663	12.5866	14.3993	58.5263	54.9006	48.1127	1.84181	5e-06		3.33333e-06	84.0337	87.4134	85.6007	41.4737	45.0994	51.8873
1.11111e-06	36.4442	33.828	33.3702	106.083	103.366	104.667	12.516	1.25e-06		1.11111e-06	63.5558	66.172	66.6298	-6.08255	-3.36635	-4.66694
3.7037e-07	58.2097	59.9835	59.2137	102.77	107.413	104.921	31.2408	3.125e-07		3.7037e-07	41.7903	40.0165	40.7863	-2.7704	-7.41266	-4.92083
1.23457e-07	84.5047	77.7068	83.3373	116.062	112.221	111.109	72.3164	7.8125e-08		1.23457e-07	15.4953	22.2932	16.6627	-16.0618	-12.2209	-11.1094
4.11523e-08	88.4821	88.2241	85.9352	105.077	107.279	102.916	85.8367	1.95313e-08		4.11523e-08	11.5179	11.7759	14.0648	-5.07715	-7.27851	-2.91561
1.37174e-08	97.4764	97.2714	100.292	108.372	111.946	104.332	106.675	4.88281e-09		1.37174e-08	2.52361	2.72859	-0.291724	-8.37231	-11.9461	-4.33186
4.57247e-09	98.5489	99.134	97.6088	105.583	105.048	102.178	101.06	1.2207e-09		4.57247e-09	1.45107	0.866007	2.39121	-5.58271	-5.04844	-2.17827
1.52416e-09	98.3299	94.8171	103.603	108.982	111.119	104.469	100.074	3.05176e-10		1.52416e-09	1.67011	5.18293	-3.60294	-8.98212	-11.1195	-4.46881
5.08053e-10	92.0992	103.796	99.2289	107.111	106.641	98.7281	101.869	7.62939e-11		5.08053e-10	7.9008	-3.79585	0.771053	-7.11141	-6.64086	1.27188
DMSO	98.9006	100.875	99.4397	99.0394	101.682	100.785	99.2781	DMSO
HILLSLOPE	-0.9856	-0.9271	-0.9594	-3.071	-2.624	-3.144	-1.06
IC50 (M)	6.252e-07	5.189e-07	5.395e-07	3.565e-06	3.39e-06	3.219e-06	1.6e-07
ABL2 - % activty
Conc.(M)	Ganetespib	Ganetespib	Ganetespib	Luminespib	Luminespib	Luminespib	Staurosporine	Stauro Conc.(M)		Conc.(M)	Ganetespib (n=1)	Ganetespib (n=2)	Ganetespib (n=3)	Luminespib (n=1)	Luminespib (n=2)	Luminespib (n=3)
1e-05	3.43425	2.47847	2.93269	15.8213	12.4564	11.0717	1.42699	2e-05		1e-05	96.5658	97.5215	97.0673	84.1787	87.5436	88.9283
3.33333e-06	8.94735	9.14697	9.81228	62.5796	62.3997	60.719	2.34463	5e-06		3.33333e-06	91.0526	90.853	90.1877	37.4204	37.6003	39.281
1.11111e-06	17.4644	17.9353	18.0037	96.0458	86.478	82.231	6.97361	1.25e-06		1.11111e-06	82.5356	82.0647	81.9963	3.95415	13.522	17.769
3.7037e-07	35.0013	39.4447	39.4106	79.9443	90.0223	90.7341	23.1595	3.125e-07		3.7037e-07	64.9987	60.5553	60.5894	20.0557	9.97771	9.2659
1.23457e-07	61.9701	64.3319	69.6238	91.2068	94.9855	91.0506	50.158	7.8125e-08		1.23457e-07	38.0299	35.6681	30.3762	8.79322	5.01449	8.94939
4.11523e-08	71.3853	76.1901	81.9886	95.3757	99.5692	98.5052	88.911	1.95313e-08		4.11523e-08	28.6147	23.8099	18.0114	4.62431	0.430796	1.49482
1.37174e-08	85.5601	94.5932	92.628	97.067	93.6075	98.5305	90.2691	4.88281e-09		1.37174e-08	14.4399	5.40682	7.37204	2.93303	6.39252	1.46954
4.57247e-09	95.5269	98.0613	99.1527	96.9302	98.616	93.7583	96.2922	1.2207e-09		4.57247e-09	4.47305	1.93869	0.847279	3.06982	1.38404	6.24174
1.52416e-09	97.0088	98.5677	100.302	102.963	97.7609	94.8741	97.4126	3.05176e-10		1.52416e-09	2.99122	1.43228	-0.301906	-2.96339	2.23915	5.12587
5.08053e-10	99.5304	95.9858	102.602	99.8502	95.046	100.27	96.2025	7.62939e-11		5.08053e-10	0.469599	4.0142	-2.60197	0.149795	4.95399	-0.269962
DMSO	100.412	96.4062	100.788	99.5884	96.5104	94.5599	97.9806	DMSO
HILLSLOPE	-0.7722	-0.904	-0.9237	-2.114	-2.06	-1.918	-1.091
IC50 (M)	1.736e-07	2.304e-07	2.403e-07	4.574e-06	4.328e-06	4.118e-06	9.735e-08
DDR1 - % activty
Conc.(M)	Ganetespib	Ganetespib	Ganetespib	Staurosporine	Stauro Conc.(M)					Conc.(M)	Ganetespib	Ganetespib	Ganetespib
1e-05	5.43417	6.43463	4.60316	-0.410154	2e-05					1e-05	94.5658	93.5654	95.3968
3.33333e-06	12.1904	13.7103	12.5032	1.70645	5e-06					3.33333e-06	87.8096	86.2897	87.4968
1.11111e-06	25.3235	22.9121	22.1922	0.784458	1.25e-06					1.11111e-06	74.6765	77.0879	77.8078
3.7037e-07	50.9439	47.0838	45.8993	1.78191	3.125e-07					3.7037e-07	49.0561	52.9162	54.1007
1.23457e-07	77.3416	81.2545	72.9559	1.19282	7.8125e-08					1.23457e-07	22.6584	18.7455	27.0441
4.11523e-08	90.4514	93.3441	85.5887	5.69588	1.95313e-08					4.11523e-08	9.54859	6.6559	14.4113
1.37174e-08	97.6512	94.3952	100.593	36.555	4.88281e-09					1.37174e-08	2.34877	5.60476	-0.592765
4.57247e-09	104.722	105.251	104.379	87.0765	1.2207e-09					4.57247e-09	-4.72233	-5.2505	-4.37903
1.52416e-09	105.582	102.807	105.369	101.079	3.05176e-10					1.52416e-09	-5.58236	-2.80698	-5.36942
5.08053e-10	100.469	104.931	100.744	100.444	7.62939e-11					5.08053e-10	-0.469225	-4.93056	-0.74438
DMSO	102.484	97.2279	102.686	97.6024	DMSO
HILLSLOPE	-0.9448	-1.029	-0.9056	-1.764
IC50 (M)	3.607e-07	3.633e-07	2.886e-07	3.593e-09
TRKA-TFG - % activty
Conc.(M)	Ganetespib	Ganetespib	Ganetespib	Staurosporine	Stauro Conc.(M)					Conc.(M)	Ganetespib (n=1)	Ganetespib (n=2)	Ganetespib (n=3)
1e-05	3.0188	4.58946	2.21088	-0.770253	2e-05					1e-05	96.9812	95.4105	97.7891
3.33333e-06	9.81177	9.42449	9.00172	0.588741	5e-06					3.33333e-06	90.1882	90.5755	90.9983
1.11111e-06	21.8588	21.156	19.8018	-0.816373	1.25e-06					1.11111e-06	78.1412	78.844	80.1982
3.7037e-07	45.8057	46.1049	51.396	0.949165	3.125e-07					3.7037e-07	54.1943	53.8951	48.604
1.23457e-07	76.4493	78.4856	74.2098	1.24044	7.8125e-08					1.23457e-07	23.5507	21.5144	25.7902
4.11523e-08	86.129	89.7178	89.6091	3.02646	1.95313e-08					4.11523e-08	13.871	10.2822	10.3909
1.37174e-08	97.1459	97.6519	94.1549	2.05682	4.88281e-09					1.37174e-08	2.85411	2.34814	5.84512
4.57247e-09	102.481	101.963	105.844	-0.315885	1.2207e-09					4.57247e-09	-2.48078	-1.96262	-5.8443
1.52416e-09	100.684	98.6088	103.215	15.9132	3.05176e-10					1.52416e-09	-0.684375	1.39118	-3.2147
5.08053e-10	98.9796	105.532	101.991	86.516	7.62939e-11					5.08053e-10	1.0204	-5.53165	-1.99113
DMSO	98.8772	100.323	101.409	99.3909	DMSO
HILLSLOPE	-1.026	-1.064	-1.016	-2.576
IC50 (M)	3.283e-07	3.308e-07	3.264e-07	1.601e-10
