# Supplementary material for: Evolution of kinase polypharmacology across HSP90 drug discovery
Source: Cell Chem Biol. 2021 Oct 21;28(10):1433–1445.e3. doi: 10.1016/j.chembiol.2021.05.004 (PMC8550792; doi:10.1016/j.chembiol.2021.05.004)
Supplement: Table S5. Kinase panel screening of representative HSP90 inhibitors, related to Figure 6 [file mmc6.xlsx]

## Sheet: Kinase panel screening
Table S5. kinase panel screening of representative HSP90 inhibitors, related to Figure 6
	% Enzyme Activity (relative to DMSO controls)
Kinases	GELDANAMYCIN (10uM)		RADICICOL (10uM)		DEBIO 0932 (10uM)		ONALESPIB (10uM)		SNX-2112 (10uM)		CCT 018159 (10uM)		VER-49009 (10uM)		VER-50589 (10uM)		IC50 (M) Control Cmpd	Control Cmpd ID	ATP Conc.
	Data 1	Data 2	Data 1	Data 2	Data 1	Data 2	Data 1	Data 2	Data 1	Data 2	Data 1	Data 2	Data 1	Data 2	Data 1	Data 2			(uM)
ABL1	100.08	105.49	105.8	109.61	111.44	104.74	104.9	103.3	96.46	108.58	79.99	82.56	80.21	92.17	96.02	99.15	1.595e-07	STAUROSPORINE	40
ABL2/ARG	115.09	106.26	116.82	112.62	107.06	106.65	104.73	104.31	118.42	113.66	63.65	72.92	100.67	96.38	99.94	107.1	4.101e-08	STAUROSPORINE	30
c-Src	109.98	107.66	96.75	103.4	106.57	109.48	98.68	97.5	99.78	99	86.18	85.43	65.94	63.97	103.77	68.69	8.567e-08	STAUROSPORINE	15
LYN B	110.74	112.32	113.81	115.59	101.02	101.36	110.38	109.85	110.79	106.95	100.13	101.08	107.98	104.05	104.9	103.45	1.255e-08	STAUROSPORINE	20
PDK4/PDKH4	99.99	100.12	94.17	99.74	111.31	111.02	96.46	96.17	97.85	94.85	66.31	67.17	15.05	12.95	-0.13	4.42	2.512e-06	GW5074	30
PDK2/PDHK2	122.21	94.44	115.9	95.66	108.25	100.31	79.62	75.57	123.28	86.67	42.78	57.14	8.24	0.78	9.11	0.34	6.392e-06	GW5074	15
PEAK1	107.66	106.45	103.54	108.68	104.28	103.94	103.66	102.81	104.5	104.6	16.44	17.59	75.54	75.7	105.46	104.61	7.434e-09	STAUROSPORINE	30
BLK	121.32	114.65	104.48	111.62	110.21	109.86	108.31	107.96	104.43	115.9	15.29	14	70.13	81.02	93.99	99.82	1.774e-09	STAUROSPORINE	10
FGR	112.51	120.78	111.84	118	102.01	101.88	101.91	101.62	111.25	110.74	26.15	31.3	98.98	98.46	104.43	109.55	4.837e-09	STAUROSPORINE	50
DDR1	104.36	103.89	105.46	105.98	94.77	85.1	106.21	87.99	100.2	93.4	20.08	18.81	65.76	76.93	90.29	93.93	3.361e-09	STAUROSPORINE	100
FYN	121.46	105.08	110.01	110.97	102.63	102.22	107.68	106.38	110.73	113.05	31.38	30.95	89.15	85.09	109.48	116.15	5.957e-09	STAUROSPORINE	30
TRKA	104.46	101.09	105.82	106.48	103.82	103.51	105.46	99.91	106.14	106.76	34.58	33.42	20.62	21.97	99.96	96.8	1.66e-09	STAUROSPORINE	100
TRKC	99.51	96.62	98.64	97.14	93.35	97.21	93.04	89.51	89.47	92.99	96.13	94.01	68.39	76.03	94.16	86.46	1.868e-10	STAUROSPORINE	100
PASK	105.89	104.17	94.39	104.19	101.21	102.33	100	105.18	101.18	101.17	101.38	98.98	97.95	98.2	109.29	102.75	5.081e-08	STAUROSPORINE	50
LCK	125.47	113.3	119.43	118	109.96	109.56	100.31	100	121.75	113.65	61.36	66.7	72.83	77	110.58	102.22	2.888e-09	STAUROSPORINE	15
YES/YES1	102.62	99.86	103.41	104.61	96	102.37	99.61	99.53	96.55	101.17	92.04	90.59	77.16	75.15	101.93	96.18	6.795e-08	STAUROSPORINE	50
