# Supplementary material for: Evolution of kinase polypharmacology across HSP90 drug discovery
Source: Cell Chem Biol. 2021 Oct 21;28(10):1433–1445.e3. doi: 10.1016/j.chembiol.2021.05.004 (PMC8550792; doi:10.1016/j.chembiol.2021.05.004)
Supplement: Table S6. Intracellular target engagement concentration-response curves, related to Figure 4 [file mmc7.xlsx]

## Sheet: Cellular Target engagement
Table S6. Intracellular target engagement concentration-response curves, related to Figure 4
ABL2 cellular target engagement with NanoBRET - Ganetespib vs Onalespib - %Normalized Bret Response
Drug Conc.(M)	Ganetespib				Onalespib				Control compound Dasatinib				control compound Conc. (M)
	Independent Experiment 1		Independent Experiment 2		Independent Experiment 1		Independent Experiment 2		Independent Experiment 1		Independent Experiment 2
	Ganetespib (n = 1)	Ganetespib (n = 2)	Ganetespib (n = 1)	Ganetespib (n = 2)	Onalespib (n = 1)	Onalespib (n = 2)	Onalespib (n = 1)	Onalespib (n = 2)	control compound Dasatinib (n=1)	control compound Dasatinib (n=2)	control compound dasatinib (n=1)	control compound Dasatinib (n=1)
0.0001	22.5752	25.9828	14.7462	13.1863	80.512	86.3021	119.103	126.641	5.81434	3.85918	5.26622	3.27866	1e-06
3.33333e-05	30.7817	37.2169	40.4012	42.7232	154.269	145.64	108.302	106.323	3.76241	3.41005	4.52631	3.40755	3.33333e-07
1.11111e-05	71.7468	68.5649	71.5408	77.4066	111.336	137.97	97.1137	98.5798	5.89576	6.7455	4.87965	4.62244	1.11111e-07
3.7037e-06	89.4527	82.2986	92.2978	98.8497	110.25	109.187	93.765	87.4272	7.21646	6.34897	7.52584	6.25176	3.7037e-08
1.23457e-06	95.2143	93.1327	88.9862	95.4048	101.667	98.7352	86.9041	87.3932	8.77723	9.23091	10.3063	10.0388	1.23457e-08
4.11523e-07	79.6909	86.2335	80.4945	91.3087	96.5925	96.5916	85.0678	85.2363	15.1836	13.9877	22.7184	16.8963	4.11523e-09
1.37174e-07	97.1962	93.8491	89.6706	89.6036	92.4434	96.6839	88.166	81.9621	27.3446	31.3802	40.8541	26.4029	1.37174e-09
4.57247e-08	96.7069	79.2455	95.0488	95.2464	80.9997	80.9261	92.4793	91.2244	45.8228	47.996	60.4327	55.3437	4.57247e-10
1.52416e-08	87.164	88.3164	87.1534	87.9539	86.4763	87.212	89.7837	88.4653	60.7676	70.7876	77.1601	67.8721	1.52416e-10
5.08053e-09	92.4713	86.2275	76.0698	94.5358	105.448	79.562	89.7841	92.9823	71.0936	67.9466	86.3233	79.0469	5.08053e-11
DMSO	101.523	98.477	93.9715	106.029	115.543	84.4574	100.305	99.6947	91.4848	108.515	105.285	94.7149	DMSO
ABL1 cellular target engagement with NanoBRET - Ganetespib - %Normalized Bret Response
Drug Conc.(M)	Ganetespib (n = 1)	Ganetespib (n = 2)	control compound Dasatinib (n=1)	control compound Dasatinib (n=2)	control compound Conc. (M)
0.0001	41.3442	43.9184	10.6249	10.0455	1e-06
3.33333e-05	52.6256	54.933	11.5348	12.8256	3.33333e-07
1.11111e-05	67.1479	66.6087	16.2192	14.1265	1.11111e-07
3.7037e-06	74.7364	72.2465	20.4709	18.9796	3.7037e-08
1.23457e-06	80.3717	81.5156	35.0414	32.4117	1.23457e-08
4.11523e-07	80.7126	87.5293	49.8779	49.1592	4.11523e-09
1.37174e-07	83.7781	83.5199	81.6384	67.9405	1.37174e-09
4.57247e-08	84.3521	85.7016	92.7427	84.4631	4.57247e-10
1.52416e-08	85.6363	89.1523	98.182	91.0609	1.52416e-10
5.08053e-09	84.8624	86.7329	99.3785	93.6778	5.08053e-11
DMSO	97.7129	102.287	103.497	96.503	DMSO
DDR1 cellular target engagement with NanoBRET - Ganetespib - %Normalized Bret Response
Drug Conc.(M)	Ganetespib (n = 1)	Ganetespib (n = 2)	control compound Dasatinib (n=1)	control compound Dasatinib (n=2)	control compound Conc. (M)
0.0001	37.5143	33.938	3.24285	2.74013	1e-06
3.33333e-05	71.3894	69.9278	3.84809	3.18993	3.33333e-07
1.11111e-05	84.5948	84.0499	4.97554	3.67487	1.11111e-07
3.7037e-06	90.2875	88.181	6.28555	5.32936	3.7037e-08
1.23457e-06	90.0047	90.035	12.587	9.02878	1.23457e-08
4.11523e-07	89.1845	89.1414	28.4228	23.4573	4.11523e-09
1.37174e-07	90.6997	87.6667	54.3954	44.9331	1.37174e-09
4.57247e-08	88.8261	88.6133	75.154	67.1593	4.57247e-10
1.52416e-08	88.9593	89.0962	94.9862	79.1317	1.52416e-10
5.08053e-09	88.163	88.9593	105.448	91.3236	5.08053e-11
DMSO	99.6703	100.33	106.914	93.0863	DMSO
